# Supplementary material for: EP300 deficiency leads to chronic replication stress mediated by defective replication fork protection
Source: Nat Commun. 2025 Dec 7;17:475. doi: 10.1038/s41467-025-67171-z (PMC12800293; doi:10.1038/s41467-025-67171-z)
Supplement: Supplementary file 4 — Source Data [file 41467_2025_67171_MOESM4_ESM.xlsx]

## Sheet: Fig 1A 
	N	NA1 EP300 WILDTYPE	NA2 EP300 MUTANT	NA3 EP300 MUTANT	NA4 EP300 WILDTYPE	J2 EP300 WILDTYPE	J1 EP300 MUTANT
	1	28.6814	35.9976	34.8202	22.4561	27.59	46.6668
	2	17.3565	36.9612	29.5761	22.3536	33.7497	57.7008
	3	20.2997	34.6808	41.0283	21.679	21.1544	46.6668
	4	20.1807	39.6023	48.5866	19.2134	26.9935	38.3705
	5	24.5392	48.3496	36.4701	18.7988	16.2996	38.0037

## Sheet: Fig 1B 
	N	CONTROL	CONTROL JQAD1 TREATED	JURKAT	JURKAT JQAD1 TREATED	NA4 EP300 WILDTYPE JQAD1 TREATED
	1	24.0871	50.21	26.2026	39.53	38.7476
	2	22.4561	48	26.1449	46.67	37.2995
	3	22.2194	46.6668	25.5894	41.2549	54.083
	4	25.8069	51.8359	26.0875	41.7188	40.2619
	5	19.2134	44.2778	24.4006	47.3207
	6	24.6331	43.2031	17.6881	32.5405

## Sheet: Fig1D 
	NA1 EP300 WILDTYPE								NA2 EP300 MUTANT								NA3 EP300 MUTANT								NA4 EP300 WILDTYPE
	EXP #	CELL #	UT	EXP #	CELL #	0.4uM APH O/N			EXP #	CELL #	UT	EXP #	CELL #	0.4uM APH O/N			EXP #	CELL #	UT	EXP #	CELL #	0.4uM APH O/N			EXP #	CELL #	UT	EXP #	CELL #	0.4uM APH O/N
	N=1	1	3	N=1	1	2			N=1	1	23	N=1	1	72			N=1	1	35	N=1	1	19			N=2	1	7	N=1	1	23
		2	1		2	3				2	9		2	99				2	20		2	50				2	14		2	33
		3	15		3	4				3	20		3	23				3	22		3	5				3	32		3	7
		4	7		4	33				4	4		4	51				4	18		4	86				4	50		4	1
		5	1		5	1				5	25		5	27				5	15		5	41				5	31		5	49
		6	3		6	0				6	26		6	29				6	17		6	41				6	37		6	4
		7	1		7	17				7	25		7	76				7	13		7	45				7	14		7	13
		8	1		8	4				8	53		8	83				8	8		8	83				8	24		8	95
		9	12		9	23				9	22		9	77				9	12		9	62				9	4		9	19
		10	3		10	19				10	42		10	47				10	6		10	28				10	2		10	58
		11	14		11	69				11	24		11	136				11	12		11	57				11	6		11	21
		12	0		12	20				12	30		12	23				12	24		12	73				12	7		12	20
		13	9		13	0				13	46		13	22				13	15		13	29				13	36		13	51
		14	9		14	76				14	27		14	31				14	29		14	35				14	4		14	56
		15	5		15	5				15	13		15	62				15	11		15	93				15	31		15	30
		16	11		16	1				16	30		16	7				16	50		16	24				16	35		16	29
		17	3		17	9				17	18		17	67				17	25		17	29				17	7		17	106
		18	0		18	20				18	52		18	78				18	24		18	18				18	2		18	17
		19	3		19	12				19	26		19	71				19	17		19	60				19	17		19	76
		20	4		20	0				20	15		20	77				20	16		20	33				20	24		20	22
		21	5		21	1				21	39		21	40				21	10		21	35				21	3		21	74
		22	0		22	20				22	59		22	18				22	10		22	69				22	14		22	39
		23	5		23	5				23	45		23	53				23	23		23	29				23	17		23	33
		24	6		24	4				24	34		24	62				24	16		24	5				24	10		24	43
		25	6		25	46				25	21		25	29				25	22		25	18				25	12		25	34
		26	2		26	1				26	17		26	30				26	17		26	37				26	19		26	6
		27	0		27	1				27	16		27	8				27	34		27	64				27	16		27	48
		28	1		28	26				28	21		28	19				28	16		28	8				28	34		28	59
		29	1		29	20				29	4		29	70				29	24		29	69				29	36		29	57
		30	2		30	11				30	21		30	26				30	25		30	56				30	1		30	51
		31	8		31	11				31	18		31	85				31	12		31	64				31	17		31	9
		32	6		32	1				32	32		32	13				32	30		32	47				32	18		32	35
		33	0		33	26				33	28		33	15				33	48		33	58				33	42		33	44
		34	8		34	24				34	29		34	15				34	24		34	31				34	10		34	18
		35	4		35	5				35	33		35	78				35	15		35	35				35	8		35	57
		36	7		36	18				36	14		36	66				36	22		36	25				36	21		36	76
		37	2		37	19				37	63		37	13				37	43		37	9				37	8		37	109
		38	4		38	60				38	38		38	17				38	45		38	30				38	49		38	20
		39	3		39	26				39	30		39	19				39	26		39	54				39	10		39	79
		40	0		40	6				40	41		40	44				40	32		40	28				40	41		40	4
		41	1		41	18				41	23		41	61				41	27		41	39				41	16		41	107
		42	5		42	8				42	40		42	127				42	29		42	13				42	9		42	76
		43	5		43	0				43	31		43	23				43	33		43	87				43	43		43	85
		44	6		44	45				44	26		44	52				44	17		44	43				44	16		44	28
		45	4		45	5				45	23		45	82				45	42		45	56				45	8		45	65
		46	0		46	1			N=2	1	45	N=2	1	72				46	12		46	31				46	36		46	79
		47	1		47	6				2	29		2	40				47	14		47	19				47	30		47	8
		48	8		48	41				3	32		3	27				48	16		48	60				48	28		48	20
		49	2		49	14				4	32		4	20				49	36		49	34				49	15		49	43
		50	9		50	1				5	17		5	70				50	36		50	23				50	30		50	16
		51	20		51	5				6	29		6	28			N=2	1	31	N=2	1	7				51	12		51	12
		52	4		52	24				7	18		7	50				2	31		2	11				52	7		52	2
		53	4		53	0				8	52		8	66				3	56		3	82				53	31		53	8
		54	1		54	15				9	60		9	71				4	53		4	65				54	21		54	1
		55	11		55	4				10	34		10	41				5	26		5	27				55	40		55	36
		56	3		56	0				11	42		11	21				6	42		6	37				56	16		56	63
		57	6		57	6				12	38		12	44				7	25		7	58				57	39		57	13
		58	6		58	17				13	84		13	35				8	29		8	95				58	33		58	26
		59	0		59	7				14	69		14	17				9	26		9	34				59	10		59	90
		60	5		60	61				15	76		15	39				10	49		10	85				60	11		60	15
		61	9		61	14				16	71		16	25				11	18		11	66				61	3		61	6
		62	5		62	13				17	52		17	21				12	29		12	61				62	2		62	92
		63	4		63	11				18	64		18	50				13	48		13	15				63	1		63	93
		64	12		64	19				19	38		19	58				14	25		14	45				64	4		64	62
		65	6		65	1				20	32		20	18				15	23		15	49				65	40		65	18
		66	27		66	27				21	69		21	22				16	17		16	40				66	32		66	73
		67	1		67	33				22	64		22	27				17	17		17	23				67	19		67	52
		68	0		68	6				23	87		23	31				18	13		18	98				68	3		68	12
		69	5		69	10				24	28		24	25				19	10		19	9				69	28		69	8
		70	17		70	22				25	65		25	35				20	17		20	42				70	2		70	87
		71	1		71	7				26	63		26	34				21	15		21	44				71	7		71	58
		72	2		72	5				27	49		27	63				22	13		22	61				72	7		72	70
		73	2		73	0				28	47		28	57				23	14		23	92				73	16		73	98
		74	7		74	1				29	39		29	21				24	21		24	34				74	10		74	45
		75	8		75	68				30	20		30	39				25	30		25	62				75	3		75	50
		76	9		76	7				31	19		31	66				26	15		26	17				76	22		76	51
		77	4		77	13				32	21		32	27				27	20		27	23				77	9		77	87
		78	14		78	10			N=3	1	12		33	20				28	23		28	30				78	31		78	16
		79	25		79	6				2	5		34	49				29	14		29	91				79	43		79	57
		80	8		80	49				3	33		35	43				30	21		30	20				80	30		80	6
		81	3		81	15				4	7		36	65				31	27		31	72				81	4		81	19
		82	1		82	1				5	3		37	25				32	25		32	42				82	6		82	19
		83	7		83	11				6	23		38	33				33	31		33	37				83	12		83	32
		84	4		84	10				7	23		39	86				34	27		34	20				84	37		84	58
		85	1		85	13				8	19		40	41				35	26		35	29				85	33		85	11
		86	21		86	20				9	9		41	181				36	16		36	30				86	24		86	80
		87	2		87	3				10	14		42	42				37	47		37	74				87	22		87	16
		88	4		88	0				11	23		43	27				38	42		38	50				88	2		88	19
		89	11		89	1				12	19		44	41				39	49		39	101				89	23		89	12
		90	21		90	1				13	16		45	53				40	24		40	97				90	10		90	103
		91	11		91	11				14	32		46	32				41	33		41	50				91	5		91	64
		92	0		92	0				15	34		47	135				42	28		42	136				92	9		92	28
		93	17		93	15				16	40		48	94				43	49		43	85				93	15		93	89
		94	5		94	4				17	8		49	38				44	44		44	85				94	9		94	14
		95	3		95	44				18	8		50	42			N=3	1	44		45	90				95	14		95	113
		96	0		96	52				19	8		51	54				2	51		46	111				96	4		96	20
		97	1		97	13				20	24		52	58				3	41		47	115				97	17		97	100
		98	11		98	54				21	34	N=3	1	45				4	15		48	76				98	31		98	11
		99	22		99	7				22	19		2	27				5	21		49	68				99	20		99	67
		100	7		100	0				23	17		3	67				6	12		50	50				100	12		100	89
		101	1		101	1				24	15		4	13				7	24		51	17				101	38		101	2
		102	1		102	13				25	17		5	3				8	19		52	116				102	1		102	76
		103	1		103	53				26	5		6	5				9	19		53	13				103	37		103	81
		104	14		104	58				27	5		7	11				10	15		54	89				104	15		104	98
		105	5		105	8				28	15		8	14				11	36		55	87			N=2	1	8		105	76
		106	1		106	15				29	10		9	18				12	14		56	30				2	0		106	74
		107	1		107	11				30	34		10	8				13	18		57	109				3	45		107	51
		108	4		108	20				31	8		11	31				14	36		58	96				4	13	N=2	1	16
		109	6		109	38				32	16		12	36				15	24		59	61				5	5		2	89
		110	3		110	0				33	28		13	54				16	15		60	67				6	7		3	73
		111	0		111	14				34	11		14	41				17	19		61	77				7	15		4	4
		112	4		112	6				35	16		15	39				18	11	N=3	1	80				8	17		5	79
		113	1		113	8				36	29		16	27				19	22		2	49				9	26		6	64
		114	2		114	37				37	29		17	25				20	25		3	117				10	4		7	48
		115	4		115	1				38	25		18	6				21	22		4	100				11	4		8	78
		116	7		116	44							19	17				22	14		5	17				12	6		9	56
	N=2	1	10		117	58							20	14				23	41		6	17				13	15		10	8
		2	1		118	19							21	11				24	31		7	56				14	26		11	12
		3	40	N=2	1	0							22	57				25	52		8	86				15	36		12	68
		4	1		2	6							23	36				26	38		9	78				16	27		13	27
		5	7		3	0							24	19				27	43		10	65				17	3		14	5
		6	5		4	10							25	7				28	24		11	122				18	1		15	86
		7	0		5	0							26	22				29	36		12	98				19	32		16	59
		8	25		6	23							27	78				30	10		13	56				20	44		17	10
		9	31		7	7							28	40				31	23		14	56				21	11		18	17
		10	1		8	0							29	28				32	30		15	23				22	12		19	83
		11	0		9	1							30	66				33	13		16	47				23	41		20	68
		12	4		10	4							31	47				34	30		17	105				24	29		21	21
		13	1		11	0							32	46				35	45		18	46				25	45		22	41
		14	3		12	9							33	99				36	29		19	57				26	39		23	26
		15	5		13	2							34	42				37	43		20	61				27	31		24	4
		16	10		14	32							35	23				38	26		21	13				28	29		25	3
		17	4		15	30							36	93				39	31		22	76				29	45		26	17
		18	18		16	34							37	55				40	17		23	74				30	29		27	40
		19	13		17	72							38	120				41	31		24	63				31	41		28	16
		20	11		18	1							39	66				42	51		25	65				32	4		29	31
		21	11		19	7							40	33				43	38		26	122				33	2		30	32
		22	5		20	0							41	2				44	48		27	69				34	8		31	18
		23	3		21	14							42	25				45	27		28	27				35	48		32	91
		24	1		22	0							43	6				46	39		29	87				36	14		33	43
		25	6		23	6							44	3							30	110				37	22		34	6
		26	3		24	11							45	18							31	73				38	5		35	2
		27	0		25	10							46	75							32	37				39	24		36	5
		28	3		26	15							47	44							33	91				40	11		37	54
		29	7		27	14							48	60							34	53				41	3		38	2
		30	0		28	16							49	80							35	68				42	2		39	23
		31	0		29	16							50	9							36	101				43	9		40	11
		32	3		30	16							51	14							37	94				44	0		41	106
		33	0		31	45							52	40							38	43				45	1		42	108
		34	1		32	18							53	55							39	34				46	0		43	70
		35	2		33	6							54	13							40	20				47	1		44	11
		36	6		34	18							55	35							41	73				48	33		45	6
		37	0		35	1							56	104							42	62				49	12		46	0
		38	5		36	5							57	29							43	5				50	14		47	50
		39	1		37	0															44	52				51	14		48	99
		40	5		38	0															45	50				52	14		49	8
		41	9		39	0															46	10				53	11		50	14
		42	5		40	11															47	15				54	5		51	77
		43	11		41	1															48	79				55	19		52	17
		44	7		42	3															49	4				56	12		53	1
		45	15		43	2															50	52				57	23		54	6
		46	21		44	1															51	48				58	4		55	43
		47	14		45	4															52	46				59	8		56	18
		48	25		46	6															53	58				60	7		57	21
		49	29		47	5															54	18				61	21		58	5
		50	30		48	2															55	54				62	20		59	15
	2	51	17		49	7																				63	16		60	93
		52	18		50	9																				64	5		61	4
		53	6		51	0																				65	8		62	22
		54	24		52	17																				66	24		63	76
		55	16		53	7																				67	14		64	8
		56	15		54	5																				68	15		65	28
		57	12		55	27																				69	2		66	85
		58	8		56	2																				70	20		67	5
		59	6		57	6																				71	4		68	61
		60	3		58	7																				72	6		69	5
		61	4		59	6																				73	21		70	77
		62	6		60	16																				74	11		71	33
		63	13		61	14																				75	27		72	19
		64	19		62	4																				76	38		73	2
		65	9		63	18																				77	19		74	6
		66	18		64	24																				78	30		75	0
		67	2		65	17																				79	3		76	1
		68	13		66	20																				80	9		77	8
		69	4		67	1																				81	5		78	1
		70	4		68	10																				82	9		79	26
		71	10		69	25																				83	11		80	0
		72	19		70	11																				84	32		81	14
		73	38		71	16																				85	12		82	4
		74	38		72	9																				86	4		83	18
		75	19		73	32																				87	9		84	84
		76	8		74	16																				88	31		85	69
		77	9		75	12																				89	7		86	8
		78	6		76	13																				90	2		87	18
		79	5		77	9																				91	34		88	56
		80	14		78	13																				92	3		89	51
		81	12		79	33																				93	21		90	72
		82	12		80	11																				94	3		91	39
		83	15		81	8																				95	35		92	76
		84	22		82	1																				96	6		93	16
		85	21		83	8																				97	9		94	91
		86	3		84	12																			N=3	1	8		95	61
		87	19		85	15																				2	6		96	15
		88	25		86	27																				3	17		97	7
		89	7		87	22																				4	15		98	25
		90	12		88	4																				5	7	N=3	1	9
		91	32		89	14																				6	11		2	76
		92	8		90	23																				7	9		3	24
		93	15		91	12																				8	9		4	15
		94	8		92	1																				9	3		5	28
		95	14		93	4																				10	37		6	61
		96	7		94	47																				11	1		7	82
		97	17		95	5																				12	3		8	95
		98	23		96	33																				13	25		9	5
		99	19		97	19																				14	27		10	15
		100	22		98	8																				15	33		11	60
		101	11	N=3	1	1																				16	20		12	63
		102	9		2	2																				17	9		13	60
		103	31		3	7																				18	13		14	3
		104	17		4	7																				19	14		15	2
		105	15		5	7																				20	12		16	6
		106	29		6	0																				21	3		17	56
	N=1	1	20		7	7																				22	16		18	9
		2	14		8	14																				23	8		19	59
		3	41		9	13																				24	33		20	11
		4	24		10	3																				25	8		21	8
		5	13		11	20																				26	1		22	32
		6	16		12	3																				27	14		23	54
		7	40		13	7																				28	15		24	19
		8	26		14	3																				29	1		25	65
		9	17		15	6																				30	1		26	2
		10	9		16	43																				31	27		27	12
		11	27		17	17																				32	2		28	12
		12	13		18	2																				33	17		29	33
		13	17		19	11																				34	53		30	60
		14	17		20	15																				35	23		31	29
		15	34		21	11																				36	5		32	2
		16	28		22	0																				37	3		33	92
		17	7		23	9																				38	2		34	41
		18	12		24	3																				39	17		35	4
		19	48		25	13																				40	4		36	1
		20	17		26	4																				41	2		37	36
		21	14		27	9																				42	16		38	81
		22	12		28	9																				43	12		39	6
		23	29		29	6																				44	12		40	27
		24	13		30	66																				45	15		41	7
		25	26		31	6																				46	37		42	105
		26	14		32	16																				47	18		43	45
		27	26		33	9																				48	1		44	79
		28	26		34	15																				49	12		45	63
		29	21		35	5																				50	5		46	69
		30	19		36	2																				51	23		47	1
		31	39		37	21																				52	15		48	34
		32	31		38	5																				53	20		49	5
		33	22		39	4																				54	1		50	23
		34	18		40	5																				55	14		51	19
		35	17		41	10																				56	6		52	1
		36	30		42	13																				57	11		53	12
		37	27		43	22																				58	2		54	57
		38	40		44	4																				59	15		55	56
		39	25		45	8																				60	30		56	9
		40	15		46	1																				61	7		57	28
		41	12		47	16																				62	8		58	48
		42	22		48	4																				63	0		59	58
		43	23		49	2																				64	4		60	53
		44	11		50	6																				65	14		61	37
		45	15		51	11																				66	11		62	78
		46	21		52	2																				67	4		63	98
		47	17		53	6																				68	0		64	79
		48	3		54	1																				69	7		65	18
		49	7		55	7																				70	0		66	73
		50	11		56	2																				71	8		67	3
		51	36		57	18																				72	4		68	8
		52	1		58	2																				73	4		69	92
		53	11		59	2																				74	23		70	14
		54	2		60	3																				75	4
		55	5		61	13																				76	0
		56	21		62	13																				77	6
		57	1		63	15																				78	15
		58	8		64	4																				79	7
		59	13		65	2																				80	5
		60	3		66	5																				81	19
		61	16		67	2																				82	15
		62	5		68	10
		63	4		69	8
		64	14		70	3
		65	1		71	7
		66	2		72	9
		67	29		73	4
		68	8		74	3
		69	11		75	4
		70	7		76	5
		71	13		77	21
		72	8		78	9
		73	10		79	10
		74	10		80	8
		75	2		81	27
		76	5		82	13
		77	4		83	14
		78	7		84	6
		79	14		85	3
		80	11		86	4
		81	19		87	35
		82	3		88	52
		83	14		89	4
		84	15		90	22
		85	4		91	2
		86	10		92	7
		87	10		93	26
		88	7		94	13
		89	2		95	50
		90	6		96	13
		91	2		97	26
		92	14		98	19
		93	11		99	10
		94	2		100	1
		95	15		101	4
		96	22		102	30
		97	1		103	25
		98	15		104	23
		99	12		105	8
		100	5		106	13
		101	2		107	5
		102	12		108	10
		103	0		109	21
		104	6		110	2
		105	6		111	48
		106	13		112	20
		107	17		113	1
		108	3		114	11
		109	3		115	47
		110	4		116	14
		111	13		117	8
		112	6		118	18
		113	14		119	8
		114	4		120	9
					121	53
					122	17
					123	1
					124	6
					125	48
					126	23
					127	12
					128	6
					129	2
					130	6
					131	28

## Sheet: Fig 1E 
	NA1 EP300 WILDTYPE								NA2 EP300 MUTANT								NA3 EP300 MUTANT								NA4 EP300 WILDTYPE
	EXP #	CELL #	UT	EXP #	CELL #	0.4uM APH			EXP #	CELL #	UT	EXP #	CELL #	0.4uM APH			EXP #	CELL #	UT	EXP #	CELL #	0.4uM APH			EXP #	CELL #	UT	EXP #	CELL #	0.4uM APH
	N=1	1	20.64	N=1	1	25.1571			N=1	1	65.4683	N=1	1	36.7664			N=1	1	37.2275	N=1	1	73.8778			N=1	1	27.0919	N=1	1	39.6688
		2	26.7675		2	25.4775				2	40.635		2	61.9208				2	40.0952		2	75.5339				2	30.6375		2	45.4908
		3	23.9433		3	25.155				3	37.41		3	85.4722				3	38.893		3	42.6298				3	36.7707		3	40.6401
		4	24.2412		4	27.1379				4	52.245		4	53.8729				4	47.3328		4	46.4411				4	30.3219		4	39.7317
		5	24.8346		5	30.3219				5	42.5749		5	58.3725				5	50.6438		5	44.5797				5	35.154		5	39.6675
		6	26.447		6	29.9942				6	40.9588		6	42.8937				6	44.4465		6	51.604				6	38.3829		6	34.509
		7	28.7315		7	32.5869				7	77.0775		7	52.5715				7	50.191		7	99.0332				7	30.315		7	41.2913
		8	31.9291		8	38.0564				8	56.8708		8	66.2892				8	41.6862		8	56.4964				8	27.0977		8	36.12
		9	26.7675		9	30.6375				9	35.475		9	71.8567				9	70.4683		9	66.7855				9	31.6313		9	60.9661
		10	21.6075		10	29.3475				10	43.8612		10	49.1725				10	44.6508		10	72.258				10	33.2175		10	38.3789
		11	34.83		11	45.4908				11	46.7636		11	63.9274				11	35.1214		11	62.25				11	29.3546		11	50.6695
		12	30.9617		12	33.2238				12	56.7609		12	58.5006				12	54.6178		12	71.9204				12	26.1245		12	42.5895
		13	30.9667		13	32.2564				13	53.2125		13	62.4302				13	46.98		13	45.8234				13	27.09		13	40.9892
		14	30.3304		14	30.3424				14	28.0575		14	52.1783				14	47.0286		14	65.4961				14	32.5741		14	31.6116
		15	27.0919		15	38.055				15	39.345		15	48.4835				15	51.5052		15	53.8614				15	28.7043		15	42.5712
		16	39.345		16	28.7025				16	32.25		16	55.7403				16	48.235		16	59.0888				16	35.4765		16	37.7545
		17	34.1987		17	35.7975				17	62.5683		17	55.53				17	44.9434		17	61.9502				17	32.8966		17	38.7215
		18	28.0649		18	26.7694				18	37.738		18	57.0242				18	42.692		18	58.703				18	26.4764		18	34.8315
		19	25.4857		19	35.8033				19	71.2725		19	50.0416				19	51.1729		19	49.9917				19	26.7694		19	30.3219
		20	29.0411		20	29.0322				20	52.245		20	53.0441				20	28.0742		20	54.5063				20	34.5211		20	35.8106
		21	34.1911		21	25.155				21	52.89		21	73.3275				21	49.5486		21	66.77				21	33.5462		21	37.7669
		22	29.67		22	27.0919				22	36.4439		22	54.3955				22	48.9701		22	59.6939				22	35.1584		22	49.0211
		23	26.7694		23	30.3219				23	53.2164		23	58.0643				23	46.6289		23	63.8558				23	27.0919		23	50.956
		24	29.9925		24	30.6375				24	27.7519		24	61.7872				24	46.0735		24	82.5606				24	28.3873		24	37.7339
		25	28.0649		25	26.1543				25	36.765		25	42.581				25	43.6473		25	45.7961				25	34.1987		25	42.8973
		26	31.9861		26	28.7043				26	36.765		26	54.9851				26	44.2425		26	64.8257				26	27.7425		26	42.581
		27	29.67		27	44.8565				27	30.6375		27	49.7915				27	43.2739		27	54.8259				27	30.3167		27	55.1513
		28	30.9751		28	35.4809				28	31.2891		28	68.446				28	30.6799		28	58.3734				28	29.9942		28	41.28
		29	29.0268		29	29.025				29	30.9617		29	47.8866				29	38.3829		29	46.1355				29	31.934		29	39.6727
		30	27.7425		30	43.5423				30	41.6225		30	53.6321				30	43.2451		30	52.246				30	29.6858		30	37.738
		31	28.0649		31	34.5211				31	43.8896		31	58.3725				31	38.3789		31	46.1186				31	28.0594		31	50.6417
		32	31.2825		32	26.445				32	39.0278		32	54.9018				32	43.3879		32	50.6325				32	31.0204		32	51.2775
		33	29.9942		33	29.9942				33	35.1895		33	57.4629				33	37.7669		33	37.0889				33	31.6313		33	37.41
		34	28.7097		34	31.605				34	35.1658		34	53.5505				34	47.8617		34	35.799				34	25.8322		34	30.6392
		35	27.4807		35	43.879				35	30.6375		35	72.0591				35	47.1744		35	69.6869				35	33.54		35	40.9575
		36	58.3761		36	32.9013				36	37.7325		36	53.5389				36	32.3289		36	55.1475				36	31.9861		36	40.0108
		37	57.405		37	37.7339				37	39.3661		37	50.4844				37	44.9017		37	91.9131				37	32.8966		37	39.6727
		38	26.7675		38	34.2093				38	29.025		38	63.8949				38	33.5958		38	55.8856				38	32.9724		38	37.1225
		39	39.99		39	37.738				39	45.7995		39	55.9052				39	46.1276		39	52.5715				39	30.9667		39	33.2738
	N=2	1	32.9724	N=2	1	25.8				40	37.0033		40	70.305				40	38.7215		40	39.3463				40	31.9291		40	39.0238
		2	34.5316		2	32.5869				41	39.6675		41	63.8754				41	49.1482		41	58.6985				41	25.155		41	43.5566
		3	25.4795		3	23.5447				42	38.0891		42	52.0036				42	30.1654		42	56.4384				42	26.816		42	44.8692
		4	25.4775		4	25.5101				43	37.7325		43	43.8647				43	37.4781		43	66.1628				43	36.1214		43	36.1214
		5	27.4125		5	33.2316				44	39.99		44	58.0939				44	41.6824		44	62.2458				44	29.0268		44	41.28
		6	27.7425		6	27.4125				45	43.5375		45	46.1581				45	52.1184		45	43.2162				45	38.3897		45	40.9778
		7	33.54		7	32.8966				46	40.667		46	70.5221			N=2	1	58.9505		46	70.6393				46	27.4125		46	39.3503
		8	26.1225		8	26.4529				47	40.0108		47	58.0536				2	29.4907		47	62.5658				47	35.154		47	35.154
		9	28.0594		9	33.8763				48	39.9913		48	67.0808				3	46.8969		48	55.4934				48	22.3108		48	34.8315
		10	22.8975		10	33.8625				49	46.1276	N=2	1	74.2759				4	65.1426	N=2	1	71.2732				49	39.0345	N=2	1	45.8234
		11	26.1404		11	25.4775				50	46.122		2	54.8402				5	43.2739		2	58.7092				50	24.8513		2	39.3463
		12	30.6375		12	34.5135				51	38.0673		3	58.0724				6	44.9214		3	63.5988				51	32.9013		3	50.9591
		13	24.5439		13	24.51				52	39.6675		4	54.5492				7	36.6148		4	64.8257				52	27.0919		4	44.8275
		14	31.2825		14	24.1897				53	44.1872		5	57.7419				8	35.0443		5	45.795				53	28.0649		5	32.2516
		15	32.2564		15	39.99				54	45.1546		6	67.465				9	38.8141		6	61.0216				54	32.5869		6	39.3463
		16	23.9194		16	49.9875				55	44.8275		7	54.5492				10	40.8851		7	48.1833				55	31.6066		7	41.285
		17	24.5185		17	45.15				56	33.5679		8	70.6871				11	40.3241		8	46.1457			N=1	1	31.2891		8	34.509
		18	35.475		18	37.41				57	57.0825		9	51.9385				12	33.2425		9	68.0666				2	21.3728		9	46.1186
		19	25.4795		19	42.5712				58	52.5715		10	89.3418				13	32.2516		10	65.1522				3	26.447		10	41.6025
		20	23.5447		20	30.6392			N=2	1	54.5025		11	62.25				14	36.1905		11	50.0384				4	27.7369		11	43.8612
		21	26.1245		21	50.311				2	38.7054		12	60.3109				15	40.6555		12	57.405				5	29.3546		12	48.0568
		22	24.8325		22	44.1825				3	40.6363		13	55.7095				16	46.7903		13	58.0509				6	33.5462		13	42.8937
		23	34.1911		23	39.99				4	68.3822		14	64.8514				17	37.738		14	54.5063				7	30.0202		14	30.96
		24	22.5773		24	38.055				5	29.0268		15	58.0536				18	35.3649		15	58.7835				8	30.3304		15	38.7054
		25	25.155		25	40.6465				6	59.9885		16	50.0914				19	37.1379		16	49.9969				9	32.2564		16	37.2009
		26	29.6718		26	40.9575				7	41.93		17	61.2962				20	43.9027		17	78.3841				10	24.8346		17	48.3761
		27	21.93		27	38.3775				8	66.5132		18	65.7908				21	29.7558		18	64.1807				11	32.2564		18	36.4439
		28	26.445		28	33.8686				9	55.4784		19	51.9225				22	40.3138		19	57.4783				12	29.9942		19	39.9952
		29	31.9275		29	35.4765				10	29.3475		20	60.0552				23	44.8461		20	61.9234				13	36.12		20	44.1837
		30	26.7694		30	27.7425				11	39.6688		21	60.3109				24	30.3304		21	73.8638				14	28.0594		21	42.8925
		31	28.0742		31	29.677				12	48.375		22	67.7373				25	31.2975		22	85.4631				15	26.1245		22	39.3463
		32	27.7369		32	34.5211				13	33.8625		23	43.5375				26	26.8625		23	44.5062				16	26.1225		23	47.085
		33	24.1961		33	28.7043				14	32.9013		24	59.7496				27	35.8033		24	37.738				17	28.38		24	34.1987
		34	30.315		34	28.0594				15	40.9575		25	76.4658				28	40.681		25	42.2783				18	33.54		25	41.9362
					35	26.7675				16	39.0225		26	54.181				29	33.5462		26	32.9013				19	26.7694		26	45.8052
					36	25.8				17	72.885		27	53.6136				30	35.4809		27	44.1872				20	35.8106		27	31.934
					37	36.4425				18	55.8158		28	54.5025				31	39.0558		28	31.2891				21	30.315		28	33.5416
					38	29.025				19	34.5075		29	50.955				32	47.4963		29	49.0211				22	30.3219		29	43.2198
					39	32.2516				20	59.0254		30	57.7599				33	35.2101		30	38.3775				23	28.4093		30	35.8207
					40	20.9625				21	31.9422		31	52.5675				34	44.5097		31	49.9875				24	29.9942		31	38.7013
					41	29.025				22	48.4137		32	50.3141				35	34.1911		32	48.0536				25	41.2813		32	35.8033
										23	42.5895		33	48.3761				36	30.0358		33	59.0184				26	24.51		33	32.895
										24	31.9275		34	58.3948				37	47.085		34	54.5025				27	29.67		34	30.315
										25	43.8707		35	51.604				38	46.1581		35	67.087				28	29.9942		35	31.6066
										26	34.185		36	78.3735				39	34.5316		36	44.8275				29	26.445		36	28.7025
										27	46.7725		37	53.5389				40	32.598		37	30.9751				30	28.7025		37	28.7025
										28	42.57		38	57.1053				41	28.38		38	29.025				31	28.7097		38	28.38
										29	34.1911		39	74.1778				42	27.735		39	28.0649				32	34.5135		39	37.4114
										30	40.3125		40	66.7575				43	30.6646		40	31.9275				33	38.7658		40	31.6066
										31	37.0889		41	90.3023			N=3	1	34.5135		41	33.2316				34	33.0527		41	35.799
										32	32.2564		42	70.95				2	32.25		42	32.5741				35	35.915		42	36.1214
										33	35.7975		43	58.0643				3	30.0202		43	31.9275				36	23.5447		43	35.7975
										34	41.6475		44	70.95				4	25.8	N=3	1	34.8434				37	33.5462		44	34.836
										35	39.9913		45	59.0395				5	31.934		2	35.1584				38	32.5725		45	28.0575
										36	48.0698		46	55.47				6	29.3493		3	25.4795				39	29.6718		46	36.4425
										37	42.8925		47	59.0175				7	32.2645		4	23.5425				40	29.025		47	32.895
										38	50.9642		48	55.2615				8	29.3475		5	39.6675				41	29.3493		48	42.581
										39	32.8966		49	71.2842				9	34.1911		6	32.9092				42	32.9724		49	41.9448
										40	47.4075		50	50.31				10	34.1865		7	31.2975				43	25.1571		50	27.159
										41	31.9275		51	69.663				11	32.8966		8	27.4144				44	23.2222		51	40.9892
										42	49.9875		52	69.9944				12	28.3818		9	29.9925				45	23.22		52	34.2093
										43	45.1604		53	79.0184				13	29.3475		10	36.7664				46	27.4125		53	32.598
										44	45.1512		54	75.1432				14	35.8106		11	46.44				47	28.7097		54	27.4428
										45	40.6401		55	49.0211				15	26.7675		12	31.6066				48	32.9092		55	30.6799
										46	25.8081		56	35.1895				16	28.7315		13	34.8315				49	27.4125	N=3	1	30.6392
										47	21.6075		57	35.8207				17	35.1584		14	29.6858				50	38.3775		2	27.09
										48	24.5121		58	30.96				18	28.1038		15	33.8871				51	31.324		3	32.9092
										49	27.09		59	34.509				19	31.3423		16	29.3546				52	37.7325		4	33.2175
										50	33.2175		60	44.1837				20	24.8325		17	43.2162				53	28.4696		5	33.5648
										51	25.8081		61	40.0108				21	29.9994		18	25.155				54	32.2645		6	32.25
										52	32.8966		62	44.5062				22	29.677		19	36.7707				55	23.5425		7	42.57
										53	19.6963		63	34.1865				23	28.7315		20	28.0594				56	21.285		8	35.475
										54	19.0302	N=3	1	31.9275				24	32.5789		21	33.864			N=3	1	31.9291		9	40.3241
										55	22.8975		2	32.2758				25	23.2401		22	28.38				2	33.6391		10	33.2316
										56	27.7425		3	37.41				26	18.2005		23	36.7707				3	24.8325		11	32.2758
									N=3	1	26.7675		4	30.0081				27	35.1658		24	43.5482				4	36.4482		12	30.0081
										2	25.8		5	37.4156				28	38.3992		25	33.864				5	24.8346		13	40.635
										3	24.2412		6	41.28				29	22.0152		26	29.9942				6	23.2222		14	34.509
										4	26.447		7	42.9034				30	31.9682		27	26.1245				7	36.4425		15	42.5749
										5	26.7694		8	49.3594				31	28.7025		28	36.4938				8	19.995		16	37.7449
										6	28.7043		9	40.3331				32	29.9942		29	29.6858				9	21.9324		17	35.8106
										7	27.0977		10	45.4771				33	31.9291		30	34.185				10	25.8		18	31.605
										8	24.5121		11	42.8973				34	39.3463		31	38.7				11	27.4201		19	30.9667
										9	27.735		12	41.6025				35	27.09		32	27.09				12	36.156		20	31.9682
										10	27.4144		13	40.3138				36	25.8		33	28.0649				13	21.6171		21	28.7025
										11	27.09		14	44.5342				37	44.5155		34	29.0268				14	22.2735		22	34.185
										12	26.7753		15	38.1655				38	37.7669		35	26.1722				15	29.9942		23	28.7025
										13	23.8672		16	55.8009				39	29.677		36	32.2564				16	44.5342		24	27.735
										14	22.0152		17	27.4201				40	31.9275		37	30.6375				17	25.155		25	28.7188
										15	33.5416		18	37.41				41	34.1865		38	31.9535				18	17.415		26	31.6116
										16	24.563		19	47.0894				42	30.9751		39	27.4296				19	20.4094		27	21.285
										17	23.8672		20	40.9778				43	45.4736		40	37.7339				20	29.9925		28	33.2191
										18	31.2842		21	42.5749				44	28.4258		41	32.8966				21	24.5439		29	35.8338
										19	32.9092		22	50.6366				45	24.563		42	38.7121				22	20.3584		30	29.3493
										20	22.9066		23	44.1825				46	32.308		43	36.12				23	21.0516		31	26.1245
										21	22.2618		24	32.895				47	26.1225		44	39.0278				24	22.8975		32	33.2191
										22	19.3607		25	45.1604				48	31.3091		45	41.3002				25	27.09		33	30.6528
										23	23.2222		26	42.3078				49	35.1525		46	36.4482				26	20.3175		34	33.8625
										24	22.2525		27	47.7398				50	22.6118		47	31.6116				27	24.1897		35	39.3463
										25	20.3201		28	34.9031				51	24.51		48	29.3475				28	19.35		36	34.5316
										26	27.0977		29	33.2238				52	29.025		49	38.7054				29	20.7305		37	40.9778
										27	21.9395		30	34.1987												30	27.4201		38	38.7013
										28	23.2401		31	38.7336												31	38.3829		39	25.4775
										29	23.22		32	38.0564												32	31.2825		40	33.2191
										30	21.93		33	40.6401												33	15.4834		41	25.8
										31	24.51		34	30.0081												34	25.4775		42	21.285
										32	25.155		35	40.9588												35	21.6099		43	25.1633
										33	20.9724		36	32.5725												36	29.025		44	36.765
										34	21.6099		37	36.133												37	26.445		45	30.6443
										35	21.307		38	28.0871												38	25.4775		46	40.635
										36	29.0537		39	42.57												39	27.4125		47	28.7097
										37	25.8081		40	54.1838												40	29.677		48	37.41
										38	20.6627		41	46.7803												41	21.2874		49	45.1512
										39	21.9324		42	34.5135												42	20.6803		50	26.7694
										40	29.677		43	35.475												43	23.0085		51	24.51
										41	23.5447		44	41.3115												44	17.415		52	35.8207
										42	21.307		45	26.1245												45	29.3493		53	32.5725
										43	26.5157		46	40.9588												46	22.8975		54	28.38
										44	19.0712		47	40.9626												47	28.0575		55	42.6005
										45	21.9324															48	25.4857		56	33.2238
																										49	21.6075		57	49.666
																										50	21.6075		58	32.5725
																										51	29.3493		59	26.1225
																										52	38.3775		60	25.1633
																										53	23.5425		61	28.0649
																										54	17.7375
																										55	21.6075
																										56	19.0275
																										57	23.22
																										58	23.5425
																										59	23.5513
																										60	23.5425
																										61	17.415
																										62	19.0302
																										63	22.575
																										64	23.0424
																										65	28.0575
																										66	20.9625
																										67	18.4079
																										68	24.8325
																										69	17.0925
																										70	21.2874
																										71	24.1961
																										72	21.2874
																										73	19.995
																										74	27.4125
																										75	25.8081
																										76	20.64
																										77	18.3825
																										78	22.2525
																										79	26.7675
																										80	20.3175

## Sheet: Fig 1 F 
	pATR relative expression against Actin
	NA- EP300 WILDTYPE		NA- EP300 MUTANT
	NA2	1.35225	N1	2.25494
	NA3	1.01303	NA4	2.34931

## Sheet: Fig 1G 
	gH2AX relative to Vinculin											gH2AX relative to Vinculin
		UT	0h	4h	8h	12h	24h	28h	32h	48h			UT	0h	4h	8h	12h	24h	28h	32h	48h
	NA1 EP300 WILDTYPE	0.095942	1.65	3.31391	1.96252	1.97133	0.792637	0.018359	0.128288	0.074671		NA3 EP300 MUTANT	0.578598	1.52504	2.14694	1.17746	2.15672	0.892847	0.310776	0.103278	0.187992
	NA4 EP300 WILDTYPE	0.045777	1.892	2.18216	2.00101	1.32341	0.929303	0.510308	0.350596	0.094127		NA2 EP300 MUTANT	0.4	1.5	1.5	1.58	2.1	1.5	0.5	0.03	0.2
	pRPA Fold change relative to RPA											pRPA Fold change relative to RPA
		UT	0h	4h	8h	12h	24h	28h	32h	48h			UT	0h	4h	8h	12h	24h	28h	32h	48h
	NA1 EP300 WILDTYPE	0.09	1.2	1.44	0.85	0.3	0.04	0.07	0.06	0.12		NA3 EP300 MUTANT	0.03	1.7	1.11	0.75	0.31	0.87	0.7	1.18	1.15
	NA4 EP300 WILDTYPE	0.02	1.31	1.19	1.1	0.44	0.041	0.0222	0.041	0.073		NA2 EP300 MUTANT	0.05	2.009	1.815	1.463	0.854	0.186	0.132	0.111	0.292

## Sheet: Fig 1 H 
	PERCENTAGE -TOTAL APOPTOSIS- AnnexinV+
		UT			HU
		N=1	N=2	N=3	N=1	N=2	N=3
	NA2 EP300 MUTANT	19.1	15.2	16	28.1	25.9	26.4
	NA4 EP300 WILDTYPE	10.9	10.6	11.9	21.5	21	21.1
	NA4 EP300 WILDTYPE + JQAD1	20.5	20.4	18.1	35.8	38.1	39

## Sheet: Supp Fig 1B 
			Differential Gene Expression EP300 Mut (NA2,NA3) vs EP300 WT (NA1,NA4)
			gene	baseMean	log2FoldChange	lfcSE	stat	pvalue	padj
			A4GALT	63.8508	-6.455	1.48381	12.7911	0.000348279	0.00423562
			AACS	1089.63	-1.04107	0.225648	20.2359	6.8456568074028e-06	0.000161525
			AAGAB	2168.97	-0.594917	0.170808	11.8308	0.000582585	0.00641491
			AASS	850.799	2.31724	0.851349	7.21634	0.00722429	0.0454376
			AATK	47.4137	-7.03001	1.89395	9.36126	0.0022162	0.0186123
			ABCA1	60.148	5.08167	1.09866	18.0773	2.12119706089854e-05	0.000416259
			ABCA11P	128.108	1.03547	0.333384	9.77248	0.00177144	0.0155439
			ABCA12	812.926	7.33395	2.14694	7.67264	0.00560644	0.0380628
			ABCA2	2104.01	-3.1581	0.550531	25.8269	3.73454612611844e-07	1.30006993627799e-05
			ABCA4	28.5927	7.70788	1.72272	16.8587	4.02674538931328e-05	0.000709423
			ABCB1	210.757	5.79439	1.2321	16.9067	3.92622210817291e-05	0.000696355
			ABCB10	1752.29	0.853068	0.22965	13.987	0.000184079	0.00257841
			ABCD1	110.358	-1.3741	0.421568	9.96696	0.00159375	0.0143827
			ABCD4	1167.58	1.7909	0.315293	32.1722	1.41098013103037e-08	7.24861085703617e-07
			ABHD14B	2425.22	0.748053	0.270958	7.72564	0.00544421	0.0371923
			ABHD17A	4352.19	-0.745235	0.1913	14.666	0.000128339	0.00190004
			ABHD17B	1058.76	-0.787664	0.204142	14.3777	0.000149564	0.00215394
			ABHD2	2566.77	-1.00856	0.308678	10.1451	0.00144689	0.0133383
			ABHD3	1657.96	-0.49232	0.163075	8.93777	0.00279334	0.0222123
			ABI1	3166.65	-0.416226	0.142298	8.41764	0.00371598	0.0280174
			ACADS	278.041	-1.85464	0.339081	27.0012	2.03327502115387e-07	7.57998712619366e-06
			ACADSB	567.47	-0.881896	0.241244	12.8493	0.000337604	0.00414002
			ACAP1	6556.65	-0.761834	0.189228	15.6451	7.64095030452868e-05	0.0012152
			ACBD6	2550.81	1.02071	0.22369	21.0934	4.37438171209923e-06	0.000111154
			ACKR3	836.516	-8.09124	1.11461	27.3966	1.65718748934222e-07	6.3012865302183e-06
			ACO1	887.901	-1.38278	0.419498	10.0574	0.00151738	0.0138752
			ACOT11	244.397	-3.57997	0.462949	47.0683	6.85562475300517e-12	6.10689809458708e-10
			ACSL6	402.341	3.13118	1.07841	7.82438	0.0051546	0.0355973
			ACSM3	86.3427	-4.73394	1.00515	15.9136	6.62990671835846e-05	0.00108097
			ACTN1	5101.85	-1.00821	0.275035	12.7669	0.000352799	0.00427272
			ACTN4	20533.7	-0.668552	0.212351	9.61648	0.00192839	0.0165816
			ACVR1B	456.769	-1.40639	0.308563	19.2908	1.12245896363098e-05	0.000246836
			ACY1	731.879	0.877762	0.316892	7.77725	0.00529083	0.0363324
			ADA	841.151	1.5381	0.362398	18.0963	2.10007054810534e-05	0.000414679
			ADAL	310.927	0.634568	0.230708	7.65353	0.00566612	0.0383612
			ADAM19	11930.9	-2.07876	0.686792	7.97694	0.0047377	0.0335361
			ADAMTS3	51.8688	7.8367	2.02926	11.4666	0.000708582	0.0074653
			ADAMTS7	335.273	-6.76587	0.653462	74.2002	7.0584803188182e-18	1.47262189388397e-15
			ADAMTSL4	45.7575	-4.30313	1.31133	7.94997	0.00480882	0.0338705
			ADARB1	1800.62	-2.59606	0.469967	25.35	4.78140537909036e-07	1.61306305725227e-05
			ADCK3	1861.57	1.08903	0.217293	25.4315	4.58360460382969e-07	1.55626626548873e-05
			ADCY4	28.0723	-1.99114	0.704847	7.31534	0.00683684	0.0437117
			ADGRD1	63.7317	-5.27255	1.32973	10.8145	0.00100708	0.00992438
			ADGRE1	386.069	2.87493	0.981084	8.10698	0.0044095	0.0317372
			ADGRE2	212.406	-6.30512	1.07064	21.5475	3.45177580002978e-06	9.137121383184e-05
			ADGRG1	2119.79	-5.54099	1.14624	14.3238	0.000153909	0.00221049
			ADGRG2	54.2253	6.90031	1.95741	9.28338	0.00231242	0.0191766
			ADGRG3	60.8802	-8.32641	2.27132	8.02478	0.00461417	0.0328229
			ADGRL1	95.8493	-4.6032	0.780017	26.1066	3.23084019075861e-07	1.14093991235342e-05
			ADGRL3	141.169	5.18244	1.17686	15.6194	7.74550405094206e-05	0.00122936
			ADH5	4245.11	0.774159	0.171817	20.5782	5.72433882566243e-06	0.00013921
			ADIPOR1	4313.11	0.59503	0.131364	20.7725	5.17207387567254e-06	0.000127938
			ADORA2B	60.0812	-5.87049	1.43791	11.3084	0.000771562	0.00800647
			ADSSL1	335.566	2.14785	0.552266	14.8751	0.000114867	0.00172638
			AEN	4174.25	1.33954	0.303285	19.6795	9.15803613408301e-06	0.000207739
			AFAP1	1301.2	-7.70583	1.85293	8.69841	0.00318487	0.0246458
			AFAP1L2	2003.3	-5.82132	1.08606	17.1557	3.4437794247422e-05	0.00062334
			AFF2	159.169	-7.18452	1.58112	11.9994	0.000532181	0.00597187
			AFP	55.3135	7.94619	2.02179	11.8272	0.000583724	0.00642299
			AGA	702.216	1.02842	0.245166	17.8227	2.4247039188562e-05	0.000461538
			AGAP1	112.577	8.36081	1.39841	29.5414	5.47354432048523e-08	2.45859826474827e-06
			AGPAT3	7012.14	-0.663408	0.236411	7.64314	0.00569888	0.0384844
			AHCTF1	3226.29	0.87448	0.224495	15.3819	8.78259670150475e-05	0.00137064
			AHCY	6026.59	0.776816	0.108789	51.6779	6.53935539955622e-13	7.20055688995579e-11
			AHCYL1	4264.88	-0.753509	0.210673	12.3548	0.000439854	0.00513195
			AHDC1	707.249	-1.31481	0.1859	46.963	7.23383228080406e-12	6.37220248024607e-10
			AHI1	1592.85	-1.91892	0.5021	12.9193	0.000325207	0.00401909
			AHNAK	48193.3	-1.40568	0.393207	11.7884	0.000595999	0.00651735
			AIG1	776.359	2.27779	0.702169	10.2734	0.00134959	0.0125655
			AIM2	1728.59	1.82583	0.42527	18.347	1.84111429359688e-05	0.000371409
			AIMP1	2120.59	0.639885	0.242492	7.05351	0.00791101	0.0486945
			AIP	4583.38	0.810355	0.161336	25.5743	4.25670555924575e-07	1.4546190376595e-05
			AJUBA	216.342	1.39184	0.50942	7.52539	0.00608355	0.0403601
			AKAP2	4093.41	-2.10548	0.465802	17.7578	2.50881804247953e-05	0.000475666
			AKAP5	332.757	-2.80814	0.446745	32.7022	1.07415976922424e-08	5.62108161743222e-07
			AKAP8L	2096.6	-0.519878	0.187898	7.49327	0.00619301	0.0408981
			AKNA	13430.9	-1.22109	0.392108	9.07306	0.00259402	0.0209851
			AKR1E2	25.9036	-7.08915	2.13188	7.53387	0.00605497	0.0402211
			AKR7A2	1408.1	0.599357	0.136799	19.424	1.04685134958484e-05	0.000235445
			AKT1	8038.68	0.59832	0.178829	11.336	0.000760195	0.00790727
			AKTIP	603.218	-0.717089	0.23977	8.67517	0.00322575	0.0249257
			ALAS1	9325.5	-2.24412	0.53036	15.3533	8.91627605918178e-05	0.00138877
			ALB	12.2855	4.7298	1.57051	8.39182	0.00376914	0.0282565
			ALCAM	1542.83	1.31478	0.334947	15.5523	8.02534084350838e-05	0.00126617
			ALDH18A1	2604.95	-0.811706	0.252702	9.93156	0.00162469	0.0145872
			ALDH1B1	1468.91	-0.806004	0.280384	7.9589	0.00478516	0.0337666
			ALDH1L1	180.316	4.2327	1.32285	8.77667	0.00305108	0.023855
			ALDH5A1	1847.06	2.17658	0.218136	97.8472	4.51955495820917e-23	1.4624910901503e-20
			ALDOC	1171.2	-5.501	0.836226	26.9126	2.1286279668686e-07	7.86748835493438e-06
			ALKBH2	458.646	1.09997	0.24201	20.9153	4.8005009162651e-06	0.000120438
			ALOX12P2	73.909	9.08285	1.20835	76.5593	2.13702002581866e-18	4.64172459306584e-16
			ALOX5AP	6579.59	-3.43057	0.802434	13.9124	0.000191534	0.002663
			ALPK2	450.626	5.19861	0.627167	55.4416	9.62779840345538e-14	1.22126697188151e-11
			ALPK3	64.9849	1.4504	0.513308	8.06065	0.00452371	0.032346
			AMIGO2	46.575	-5.77426	1.31287	14.219	0.000162723	0.00231402
			AMPD2	1627.11	-0.664462	0.206132	10.0955	0.00148634	0.0136228
			AMY2B	149.154	1.61545	0.502425	10.3759	0.00127674	0.0119929
			ANAPC13	831.143	0.505244	0.185889	7.46844	0.00627899	0.0412299
			ANAPC7	2098.95	0.499463	0.173072	8.42246	0.00370614	0.0279565
			ANK3	1421.63	6.32236	1.00108	28.6285	8.76801066040842e-08	3.687681088367e-06
			ANKH	2539.31	-2.40693	0.373636	35.1118	3.11313625956461e-09	1.82147190153714e-07
			ANKRD13A	2061.08	-0.78205	0.186995	16.8793	3.98345421493808e-05	0.000702702
			ANKRD18A	119.595	7.01508	0.937521	47.3693	5.87951833247169e-12	5.35779555630294e-10
			ANKRD20A4	16.4714	-7.4054	1.40669	30.364	3.58108901489653e-08	1.6651538832903e-06
			ANKRD27	2188.87	-0.620938	0.142207	18.578	1.63090282088675e-05	0.000336713
			ANKRD28	2710.26	-1.64203	0.465698	11.2572	0.000793131	0.00816086
			ANKRD40	2331.39	0.498279	0.156294	10.2781	0.00134622	0.0125415
			ANKRD55	175.495	-7.65279	0.802793	102.991	3.36750812549042e-24	1.16076540951687e-21
			ANO2	28.1899	4.21464	1.46752	7.29929	0.00689817	0.0439974
			ANO6	1955.96	-1.12118	0.245455	19.6914	9.10115914999561e-06	0.000207042
			ANO8	610.286	-1.44786	0.456458	9.27202	0.0023268	0.0192255
			ANO9	307.161	1.8047	0.550441	10.7166	0.00106177	0.0103475
			ANTXR2	3087.88	-2.41187	0.502491	19.4584	1.02814997623471e-05	0.000231897
			ANXA1	2338.99	-4.38367	1.2884	7.97546	0.00474156	0.0335485
			ANXA2R	281.696	0.947798	0.3531	7.30117	0.00689097	0.0439802
			AOAH	73.8889	-5.66699	1.28009	13.2923	0.000266503	0.00348387
			AOC1	15.0645	-4.33288	1.41339	7.74534	0.00538514	0.0368682
			AP1S3	375.026	1.17062	0.276315	18.1569	2.03428278873927e-05	0.000404713
			AP2B1	12060.3	-0.417931	0.115442	12.8879	0.00033072	0.00406503
			AP3S2	1348.47	-0.565241	0.187623	8.86762	0.00290273	0.0229555
			APBB1	661.271	-1.7259	0.312177	27.6386	1.46230971545138e-07	5.6477173670165e-06
			APLP2	4214.76	-1.15569	0.278754	16.1656	5.80383006657851e-05	0.000967671
			APOBEC3D	502.393	-2.09241	0.42736	20.9884	4.62082516992452e-06	0.000116855
			APOBR	508.966	-1.54636	0.281016	27.868	1.2988009413318e-07	5.13588942590386e-06
			APOD	260.251	-6.94415	1.47982	12.4832	0.00041062	0.00485518
			APOL4	975.125	-5.89846	0.923797	24.4657	7.56439995404844e-07	2.4084263733434e-05
			APOO	295.279	0.603728	0.201763	9.05341	0.00262205	0.0211256
			APOPT1	1046.72	0.492432	0.170723	8.40996	0.00373171	0.028056
			APP	8896.96	-10.1634	0.713436	89.2184	3.53551863003432e-21	1.01925787996044e-18
			AQP4	93.0865	-6.19219	1.10725	21.7497	3.10636216727852e-06	8.27806361754088e-05
			ARAP2	1989.29	-1.4358	0.251758	30.0016	4.31689363848673e-08	1.98401929077813e-06
			ARC	154.451	3.3556	0.469819	47.8185	4.67568115263361e-12	4.4129524021523e-10
			ARF5	4061.33	0.515063	0.173015	8.96584	0.00275074	0.0219616
			ARFGEF1	3975.08	1.13013	0.387237	8.61992	0.00332507	0.025581
			ARFGEF3	225.106	6.35227	0.522974	133.479	7.10225333446916e-31	4.17086403227196e-28
			ARHGAP1	2720.01	-0.489829	0.133878	13.1287	0.000290801	0.00370275
			ARHGAP26	959.892	-3.49235	0.485541	39.5212	3.24522210500597e-10	2.27794027585561e-08
			ARHGAP30	11672.7	-0.887634	0.238487	13.2637	0.000270594	0.00353131
			ARHGAP31	2964.49	-1.475	0.48985	8.32097	0.00391901	0.0290781
			ARHGAP32	395.444	6.29823	1.07818	24.9808	5.79053398657786e-07	1.9288803968735e-05
			ARHGAP35	4191.2	-0.715375	0.259853	7.33473	0.00676347	0.043365
			ARHGAP39	9.93828	-3.70848	1.2268	8.41089	0.00372981	0.028055
			ARHGAP9	2914.77	-1.75818	0.439369	14.3583	0.000151109	0.00217224
			ARHGEF17	328.668	-3.57835	0.77786	16.0576	6.14458454296348e-05	0.00101172
			ARHGEF19	139.935	-2.28429	0.421837	25.8684	3.65503959470052e-07	1.28217495162769e-05
			ARHGEF2	4999.87	-0.889543	0.248333	12.2868	0.00045618	0.00529129
			ARHGEF39	437.439	0.988225	0.312597	10.124	0.00146348	0.0134599
			ARHGEF4	12.4343	-3.72831	1.16996	9.08859	0.00257209	0.0208502
			ARID2	959.044	-1.25569	0.296735	16.7552	4.25253704702436e-05	0.000741785
			ARID4B	2039.12	0.413225	0.135126	9.44349	0.002119	0.0179098
			ARID5A	1949	-3.04309	0.403442	45.2819	1.70616356859438e-11	1.41638374573992e-09
			ARL2	1913.58	0.984355	0.243332	16.5814	4.66047712959957e-05	0.000805851
			ARL6	126.395	0.897327	0.321023	7.91547	0.0049014	0.0343229
			ARL6IP6	1687.47	0.718825	0.230664	9.84103	0.00170662	0.015136
			ARL8B	3240.34	-1.25502	0.206248	34.6084	4.03162055242645e-09	2.27492439428021e-07
			ARMC12	38.4315	4.66897	1.07916	16.5878	4.64476583594792e-05	0.000804011
			ARMC4	11.7544	6.41262	1.61357	14.7381	0.000123527	0.00183737
			ARMC5	790.104	-0.656923	0.242022	7.16566	0.00743122	0.0463713
			ARNTL	1004.79	-1.35241	0.393307	10.9721	0.000924917	0.00924684
			ARPC2	26156.7	-0.492486	0.180542	7.2882	0.00694091	0.0441633
			ARRDC2	1375.74	-1.35085	0.300775	18.7246	1.51021013704068e-05	0.000315078
			ARSB	1784.56	-1.14419	0.371103	8.94979	0.00277501	0.0221108
			ARSK	176.581	-0.949603	0.256926	13.1877	0.000281789	0.00362961
			ARV1	707.361	1.38059	0.209303	43.9029	3.45084524236864e-11	2.73417472582537e-09
			ARX	79.2889	3.51533	0.791226	18.1974	1.99149703671279e-05	0.000398199
			ASAP1	813.564	-1.22572	0.361255	10.7883	0.00102146	0.0100382
			ASL	1001.52	-2.65853	0.502762	23.1231	1.51954399859076e-06	4.41280030066942e-05
			ASNSD1	2127.88	0.521319	0.178131	8.66435	0.00324495	0.0250496
			ASPH	568.886	1.43627	0.198491	52.7947	3.70292348693199e-13	4.16408190133288e-11
			ASPSCR1	531.059	0.621443	0.161539	14.9727	0.000109079	0.00165666
			ASTN2	199.752	1.24565	0.384962	10.5812	0.00114242	0.0109584
			ATE1	727.763	-0.553008	0.155575	12.3821	0.000433471	0.00507616
			ATF6	2220.62	-0.557748	0.129115	18.2485	1.93879758092397e-05	0.000389134
			ATG16L1	990.314	-0.736884	0.210508	11.8673	0.000571278	0.006314
			ATG2B	2143.72	0.680544	0.219459	9.74352	0.00179956	0.0157298
			ATG9A	2097.19	-0.659605	0.211548	9.44398	0.00211844	0.0179098
			ATIC	6084.49	0.893165	0.261328	11.8418	0.00057915	0.00638152
			ATP11A	2133.06	-2.216	0.595376	11.9196	0.000555474	0.00616347
			ATP12A	99.6849	2.86984	0.956992	8.53116	0.00349117	0.0266647
			ATP1A1	11944.4	0.722767	0.206839	12.3762	0.000434832	0.00508833
			ATP2B4	5963.03	-1.43145	0.371194	13.6945	0.000215087	0.0029274
			ATP2C1	6668.63	1.18655	0.193355	38.0859	6.76974249176808e-10	4.51012760291911e-08
			ATP5J2	4187.18	0.671205	0.246573	7.50838	0.00614126	0.0406287
			ATP6AP1L	165.406	2.84912	0.828454	11.2198	0.000809288	0.00827876
			ATP6AP2	2873.96	0.336235	0.124992	7.29828	0.00690207	0.0440045
			ATP6V0E2	2258.88	-0.512918	0.182956	7.69568	0.0055353	0.0376362
			ATP6V1E2	56.4889	-1.86332	0.561659	10.0549	0.00151942	0.0138858
			ATRNL1	135.765	3.87841	1.07662	11.4891	0.000700063	0.0073952
			ATXN7L1	874.712	1.57982	0.39917	15.7166	7.35755693450103e-05	0.00117721
			ATXN7L2	325.237	-0.66966	0.228026	8.41132	0.00372891	0.028055
			AUP1	5155.05	-0.706205	0.191732	13.1388	0.000289238	0.00368959
			AXDND1	30.0848	4.68002	1.57248	7.59626	0.00584896	0.0392065
			AZIN1	4508.63	0.786329	0.180065	19.3309	1.0991515635894e-05	0.00024341
			B3GAT3	1622.18	0.538551	0.156699	11.949	0.000546753	0.006088
			B3GLCT	251.484	-1.6344	0.348433	20.1816	7.04260393371606e-06	0.000165679
			B3GNTL1	328.838	-1.68724	0.426002	14.2393	0.000160972	0.00229212
			B4GALT1	6123.38	-1.47636	0.283713	24.8529	6.18747827627394e-07	2.02285887729071e-05
			B9D1	36.4877	2.18202	0.655361	11.0288	0.000897084	0.00901977
			BACE2	2407.21	-4.98737	0.635134	40.1619	2.33758075805453e-10	1.67713486424039e-08
			BACH2	1513.69	-2.96911	0.66707	15.846	6.87126563145444e-05	0.00111174
			BAG3	891.816	-2.14836	0.391486	26.1837	3.10431165606428e-07	1.09870458969989e-05
			BAIAP2	56.9689	-2.11291	0.655194	9.27735	0.00232005	0.0191982
			BAIAP2L1	1850.12	1.67577	0.421911	15.7803	7.11391860959294e-05	0.00114516
			BATF	4703.94	-1.83062	0.384097	20.2374	6.84035294255203e-06	0.000161525
			BAZ1A	3197.56	-1.06668	0.320966	10.4528	0.00122463	0.0116135
			BAZ2B	471.612	4.32514	0.308494	175.4	4.89675262633341e-40	3.52922316559739e-37
			BBOX1-AS1	18.0134	6.30784	1.33597	27.2457	1.79168869156101e-07	6.78019472395977e-06
			BBS7	804.934	0.948174	0.227034	17.6728	2.62350801976032e-05	0.000492871
			BCAP29	2136.67	0.851675	0.287991	8.86561	0.00290594	0.0229694
			BCAR3	520.25	-4.99915	1.38241	8.50683	0.00353815	0.0269328
			BCAS1	548.015	-5.58154	1.12463	15.2482	9.42673424178715e-05	0.00145541
			BCL2L10	41.5611	6.18829	1.54143	13.1059	0.00029437	0.00372806
			BCL2L11	3678.97	-2.55022	0.326832	50.8079	1.0186297968722e-12	1.09873428974188e-10
			BCL9L	1356.12	-1.62406	0.504147	9.41501	0.00215217	0.0181515
			BCORL1	467.632	-1.49325	0.393339	13.2612	0.000270961	0.00353319
			BEND6	40.6335	2.20758	0.728955	9.07507	0.00259118	0.0209728
			BEST4	94.6804	1.51541	0.463056	10.7876	0.0010218	0.0100382
			BEX4	46.985	-7.95117	1.31715	56.5427	5.49899078169532e-14	7.20595023426124e-12
			BHLHE22	615.359	-3.0924	0.413145	44.8539	2.12294052718014e-11	1.73512087623548e-09
			BHLHE40	15311.4	-1.69409	0.446562	12.9664	0.000317125	0.00395309
			BICD2	2015.06	-0.666814	0.219966	8.92422	0.00281414	0.0223552
			BIN1	3379.47	-3.54385	0.839966	13.3954	0.000252243	0.00333853
			BIRC3	23111.7	-1.6721	0.293932	29.2139	6.48111665378577e-08	2.84666442278192e-06
			BLMH	2884.09	-0.528384	0.158442	10.8815	0.000971282	0.00965557
			BMP1	917.318	-2.77436	0.736958	11.5634	0.000672639	0.00718207
			BMP5	108.944	8.29001	1.94207	12.7039	0.000364886	0.00439304
			BMP8B	130.423	-1.98472	0.696251	7.20106	0.00728607	0.0456813
			BNC2	438.167	9.90556	1.46489	30.2236	3.84995139166072e-08	1.77455899029571e-06
			BRAF	565.696	1.15598	0.313563	13.7509	0.000208725	0.00285552
			BRCA1	2604.01	1.04963	0.199349	28.078	1.16525369303688e-07	4.71333228489613e-06
			BRCA2	842.342	0.973734	0.272669	12.9214	0.000324841	0.00401769
			BRD9	1471.27	-1.32474	0.324514	15.4941	8.27635165675966e-05	0.0012993
			BROX	1673.54	0.648671	0.150483	18.8163	1.43935267862402e-05	0.000301883
			BSDC1	2359.87	-0.469366	0.15871	8.5833	0.0033926	0.0259999
			BSN	35.0026	3.31518	0.977252	10.823	0.00100247	0.00989123
			BTBD10	1090.23	-0.508403	0.116692	18.6519	1.56887757973692e-05	0.000325604
			BTBD11	7.51874	-6.27276	1.97601	8.20184	0.00418479	0.0305357
			BTF3L4	1255.77	0.567014	0.149981	14.459	0.000143241	0.00207988
			BTN3A1	1406.54	-1.08272	0.363785	8.37804	0.00379781	0.0283646
			BTN3A3	1006.85	-1.51402	0.54215	7.14005	0.00753809	0.0469642
			BTNL3	16.4553	6.9068	1.5173	20.0439	7.56846094819666e-06	0.000176416
			BUB3	5202.98	-0.890309	0.165124	27.8511	1.31019626015396e-07	5.16777907985106e-06
			BUD31	2527.21	0.888165	0.250194	12.7741	0.000351452	0.00426694
			C10orf32	420.853	-2.03369	0.251335	58.6049	1.92738275016915e-14	2.8037230171268e-12
			C10orf54	610.399	-3.1121	0.945849	8.54124	0.00347188	0.026543
			C10orf88	379.856	-0.877288	0.21307	16.3623	5.23160169766651e-05	0.000890925
			C11orf21	155.358	-5.49552	0.834352	29.9528	4.42697998274569e-08	2.0287339481623e-06
			C12orf75	3028.09	-1.54839	0.32412	20.8345	5.0072780000832e-06	0.00012464
			C14orf80	1150.87	1.12084	0.259657	18.8611	1.40590144100656e-05	0.000296436
			C14orf93	467.739	0.777058	0.259708	9.06896	0.00259985	0.0210215
			C15orf57	663.948	-0.675472	0.128125	27.1716	1.86169720202008e-07	7.01165578033976e-06
			C16orf54	498.702	-1.4972	0.461246	9.68026	0.00186258	0.0161648
			C16orf59	508.485	1.08432	0.300494	13.183	0.000282494	0.00363127
			C16orf62	1738.47	0.900776	0.291568	9.67465	0.00186828	0.0162054
			C17orf53	524.413	0.885213	0.276176	10.4109	0.00125272	0.0118163
			C17orf82	8.07442	5.86488	2.07352	7.00815	0.00811394	0.0497312
			C19orf35	11.1773	-5.86539	1.51539	15.7416	7.26088366952686e-05	0.00116763
			C1orf112	794.18	0.737371	0.269884	7.56414	0.00595411	0.0397015
			C1orf131	641.736	0.802365	0.211835	14.5394	0.000137257	0.00200955
			C1orf21	583.094	2.1644	0.602387	12.6766	0.000370265	0.0044443
			C1orf228	379.254	5.68132	1.03709	22.9914	1.62723600045381e-06	4.64891063481003e-05
			C1orf233	158.589	-4.51345	0.799435	22.9113	1.69647254962404e-06	4.80344084764978e-05
			C1orf27	874.625	0.909726	0.256978	12.7015	0.000365366	0.00439549
			C1orf35	1215.37	0.804004	0.164481	24.2132	8.62375218648129e-07	2.68640893259032e-05
			C1orf53	73.197	1.71286	0.42002	16.7396	4.28775028768734e-05	0.000747105
			C1QL1	8.18104	-3.88188	1.16142	11.9824	0.000537055	0.00601297
			C1R	152.591	1.01377	0.354243	8.29259	0.00398071	0.0293983
			C20orf194	163.826	-2.26839	0.570822	13.7131	0.000212967	0.00290103
			C21orf91	1877.22	-1.07694	0.22211	22.2662	2.37344912436249e-06	6.48851884756751e-05
			C22orf34	196.956	-4.81615	0.592883	48.2685	3.71676179171097e-12	3.61551993677111e-10
			C22orf46	1626.14	0.980298	0.239483	16.9781	3.78136295971268e-05	0.000675195
			C2CD4C	176.794	-6.10107	1.51518	9.80094	0.00174423	0.0153306
			C2orf27A	9.38904	6.08497	1.60703	13.61	0.00022498	0.00304896
			C2orf72	15.7566	-4.0824	1.2145	9.68995	0.00185278	0.0160993
			C3AR1	132.345	-3.22556	1.01311	7.99336	0.00469492	0.0333077
			C3orf52	21.9319	-6.84821	1.9303	9.35868	0.00221932	0.0186286
			C3orf80	56.4712	-3.99467	0.859865	17	3.73805618492856e-05	0.000669725
			C4orf26	87.4382	-2.21357	0.593451	12.2468	0.000466068	0.00538235
			C4orf32	1166.77	1.46184	0.464742	9.95523	0.00160393	0.01445
			C4orf48	385.842	-0.855071	0.252304	11.0766	0.000874236	0.00883181
			C5	121.397	2.78312	0.390872	49.3935	2.09443391772245e-12	2.10185722781058e-10
			C5AR2	26.4897	-5.62316	1.68928	8.13804	0.0043346	0.0313666
			C5orf51	1341.4	0.616762	0.208506	8.85976	0.00291526	0.0229744
			C6orf1	670.31	0.716675	0.228582	9.95806	0.00160147	0.014436
			C6orf106	5837.57	-0.877651	0.236907	13.1516	0.000287278	0.00367345
			C7orf25	380.872	0.973265	0.229853	18.1628	2.02800336043459e-05	0.00040397
			C7orf31	145.967	1.11155	0.417192	7.18534	0.00735017	0.0459923
			C7orf43	937.158	0.556763	0.199162	7.90792	0.00492189	0.0344264
			C7orf49	1233.06	0.997911	0.13305	56.9844	4.39273373477362e-14	5.80426550821421e-12
			C7orf55	216.52	1.53004	0.211137	53.082	3.19915060476736e-13	3.70623544606998e-11
			C7orf55-LUC7L2	637.348	1.36005	0.281503	23.5483	1.21814467523551e-06	3.67203459515859e-05
			C7orf60	285.454	0.624397	0.209915	8.94888	0.0027764	0.0221108
			C9orf139	49.7372	-6.55796	1.00883	53.9771	2.02844564372141e-13	2.43659349445808e-11
			C9orf156	400.286	-0.733621	0.235224	9.44373	0.00211873	0.0179098
			C9orf69	2383.4	-0.470915	0.14789	9.95218	0.00160659	0.0144657
			C9orf89	513.292	-1.65744	0.372743	17.9689	2.2454335990749e-05	0.000436319
			CABIN1	4438.89	-0.640977	0.177907	12.6198	0.000381679	0.00456747
			CACHD1	33.9664	3.71862	0.878621	16.7781	4.20160558222513e-05	0.000735327
			CACNA1A	39.6351	-3.84725	0.796609	19.5478	9.81153328034301e-06	0.000221928
			CACNA1D	398.424	-6.21849	1.51616	9.81013	0.00173553	0.0153051
			CACNA2D4	1659.55	3.53821	0.387588	75.3164	4.01012644645525e-18	8.59250877499926e-16
			CACNB2	417.236	8.37602	0.831627	76.7917	1.89970367771862e-18	4.24249317097273e-16
			CACNB4	154.799	3.85745	0.912542	15.8779	6.75636385399885e-05	0.00109651
			CADM1	6247.46	-1.73825	0.272023	36.6812	1.39112138567757e-09	8.85145584654001e-08
			CALHM2	1052.79	-2.68068	0.375156	42.2794	7.91205500721493e-11	6.08997787351456e-09
			CAMK2D	1722.91	2.24792	0.323977	47.1015	6.74056514317175e-12	6.03832773503566e-10
			CAMK2N1	352.565	-3.82085	0.847333	15.0308	0.000105773	0.00161575
			CAMSAP1	3098.95	-0.591722	0.108666	28.9462	7.44156900764017e-08	3.21393091752777e-06
			CANT1	2617.57	-0.533499	0.131306	16.1575	5.82884404656135e-05	0.000970538
			CAP1	19443.5	-0.992959	0.206429	22.0003	2.7260332724467e-06	7.3635406418935e-05
			CAPG	2426.23	-1.65391	0.485598	10.493	0.0011983	0.011391
			CAPN12	124.955	-2.86928	0.92193	7.90704	0.00492427	0.0344264
			CAPN15	3037.55	-0.384925	0.118742	10.3568	0.00128997	0.0121028
			CAPN3	58.5226	1.41136	0.408349	12.0907	0.000506738	0.00575562
			CAPSL	118.917	5.75797	1.18541	18.4971	1.70160744071855e-05	0.000347242
			CAPZB	9509.31	-0.695919	0.256646	7.12276	0.00761116	0.0472914
			CARD9	110.245	-2.6921	0.9107	7.26373	0.00703609	0.0446972
			CARHSP1	1910.94	-1.6358	0.448491	12.0548	0.000516605	0.00585012
			CASC9	185.096	3.79891	1.21707	8.63551	0.00329673	0.0254122
			CASK	1393.38	-1.25227	0.386586	9.80377	0.00174154	0.015324
			CASKIN2	84.0146	2.75049	0.95217	7.97753	0.00473616	0.0335361
			CASP3	3783.41	1.15159	0.389823	8.8301	0.00296302	0.0232928
			CASZ1	276.079	-3.00044	0.744277	13.0581	0.00030197	0.00380003
			CBFA2T3	48.8063	-3.22102	1.07543	7.22819	0.00717676	0.0452824
			CBLN2	886.358	9.98208	1.41834	29.4087	5.86137618375669e-08	2.6179712892858e-06
			CBR1	1444.83	-3.33461	0.327858	80.5451	2.84150817626005e-19	6.82650812769384e-17
			CCDC102B	24.9349	5.15909	0.89482	35.7767	2.21281536520688e-09	1.35993800119071e-07
			CCDC109B	704.211	1.39448	0.283695	24.359	7.99516011838316e-07	2.50791334057637e-05
			CCDC114	645.974	5.67015	1.31069	14.1841	0.000165769	0.00235312
			CCDC127	478.971	-1.17948	0.25543	20.145	7.17876486156806e-06	0.000168134
			CCDC14	2148.6	0.902392	0.263413	11.8961	0.000562512	0.00622414
			CCDC144A	78.919	3.01992	1.02506	8.16367	0.00427378	0.0310313
			CCDC167	1115.65	-0.745744	0.226275	10.509	0.00118795	0.0113198
			CCDC50	6364.26	-2.67772	0.256617	89.727	2.73401810286454e-21	8.02788722944819e-19
			CCDC61	415.171	-0.842553	0.158878	27.3218	1.72260928727704e-07	6.53437628207289e-06
			CCDC69	3852.72	-2.44071	0.245627	83.3906	6.73414735126882e-20	1.69486730796378e-17
			CCDC78	19.7257	-3.07144	0.830841	12.3025	0.000452353	0.00525458
			CCDC96	30.4156	2.01311	0.636895	10.0129	0.00155444	0.0141164
			CCL23	181.765	-7.38212	1.34932	17.9209	2.3028343061985e-05	0.000442532
			CCM2	3142.52	-0.646087	0.234013	7.40777	0.00649427	0.0420866
			CCNA1	374.249	-4.39886	0.818757	20.2434	6.81884894781695e-06	0.000161525
			CCNA2	5733.49	1.1355	0.340391	11.2614	0.000791336	0.00816086
			CCND2	33715.7	1.60199	0.383	17.5363	2.81874276186526e-05	0.000520909
			CCNK	4103.42	0.52082	0.186459	7.89408	0.00495968	0.0345757
			CCNL2	3361.36	-0.757027	0.23608	9.92865	0.00162726	0.0146021
			CCR2	52.486	-4.93673	1.3397	9.62576	0.00191867	0.0165204
			CCR6	490.31	-3.53584	0.765518	16.1893	5.73157285656141e-05	0.000956662
			CCR8	820.722	2.3526	0.862962	7.22635	0.00718411	0.0453108
			CCRL2	35.1146	-2.93059	0.546135	26.9982	2.03650007300612e-07	7.57998712619366e-06
			CCSAP	958.595	1.03762	0.363079	8.27268	0.00402461	0.0296121
			CCT5	11043.7	-0.995179	0.337379	8.2714	0.00402744	0.0296193
			CD226	476.683	-2.78528	0.593094	18.0658	2.13404069672523e-05	0.000418261
			CD244	36.9935	-8.57331	1.58176	24.4762	7.52329347045944e-07	2.40018795307052e-05
			CD274	620.184	-2.42251	0.636955	12.2332	0.000469459	0.00540757
			CD2AP	1800.43	0.770542	0.24475	10.0463	0.00152656	0.0139326
			CD33	1129	-2.90934	0.818884	10.1542	0.00143976	0.0132958
			CD36	113.38	8.37359	1.89776	13.6494	0.000220306	0.00298931
			CD40LG	538.747	-12.4372	2.58063	10.3686	0.00128178	0.0120331
			CD44	19261.8	-1.72434	0.156719	108.875	1.72825054562581e-25	6.68369284181531e-23
			CD47	2569.71	-1.17846	0.406322	7.8978	0.00494948	0.0345342
			CD48	3586.39	-2.54405	0.695303	11.1562	0.000837514	0.00853995
			CD5	845.414	4.52633	0.999823	17.0872	3.57012748143225e-05	0.000643272
			CD52	3888.29	-2.70026	0.581006	17.7283	2.54813422493313e-05	0.000481564
			CD58	951.277	-2.2857	0.648252	10.6364	0.00110883	0.0107169
			CD72	50.5704	-2.60965	0.55392	19.7669	8.74826347481849e-06	0.000199586
			CD79A	65.0221	-3.25695	1.04888	7.67781	0.0055904	0.0379783
			CD82	7511.37	-2.98409	0.543663	24.0209	9.52970952873751e-07	2.93974852699732e-05
			CD84	140.28	-7.26297	1.73949	10.0496	0.00152382	0.013918
			CD8A	98.1475	3.98569	0.855807	19.3066	1.11319478044997e-05	0.000245698
			CD9	453.017	-9.01308	1.55332	17.475	2.911066781525e-05	0.000536719
			CD96	1948.12	-3.18777	0.476983	34.9953	3.30496071101793e-09	1.92659768506987e-07
			CDC16	2066.83	-1.34333	0.283843	20.7931	5.116652482072e-06	0.000126765
			CDC25C	456.576	0.845087	0.298819	8.10422	0.00441624	0.0317569
			CDC42SE1	7591.53	-0.916526	0.269457	11.0572	0.00088345	0.00891094
			CDCA4	3431.18	1.29147	0.245533	27.9352	1.25446843570985e-07	5.02744207663992e-06
			CDH18	7.16295	-6.2031	1.93781	8.45653	0.00363735	0.0275424
			CDHR5	124.099	-7.09503	1.36373	17.1301	3.49038278539743e-05	0.000630336
			CDK10	1228.85	-0.54751	0.150647	12.9297	0.000323415	0.00400944
			CDK9	2486.92	-0.802911	0.27739	8.06807	0.0045052	0.0322503
			CDKAL1	668.355	-0.525255	0.191702	7.35795	0.00667667	0.0429648
			CDKL1	40.6298	-2.29359	0.734098	8.63448	0.00329859	0.0254142
			CDKN2B-AS1	88.6137	5.05995	1.26464	13.123	0.0002917	0.00370664
			CDO1	774.943	5.3062	0.970544	23.4056	1.31197771278476e-06	3.91764945648121e-05
			CDRT4	23.0558	8.12616	1.43908	30.3007	3.6999533355089e-08	1.71039242238569e-06
			CDT1	3583.49	0.865333	0.324501	7.20895	0.00725408	0.0455528
			CEL	197.716	-0.762213	0.272433	7.6057	0.00581841	0.0390422
			CELF2	9363.74	1.11095	0.211016	28.058	1.17733330355129e-07	4.75007553717791e-06
			CELSR3	1942.67	1.83761	0.382121	23.0085	1.61286026450882e-06	4.62450494648315e-05
			CENPE	2887.83	0.960164	0.328436	8.66167	0.00324974	0.0250744
			CENPF	7661.72	0.854161	0.302693	8.07298	0.00449301	0.0321776
			CENPH	1275.89	0.889366	0.317108	7.97284	0.00474844	0.0335822
			CENPL	701.569	0.834227	0.304869	7.58893	0.00587278	0.0393072
			CENPP	480.896	0.79287	0.204749	15.1879	9.7324609276937e-05	0.00149969
			CENPQ	446.94	0.880654	0.219731	16.2712	5.48923286199546e-05	0.000923198
			CENPU	1665.2	1.94627	0.360079	28.9544	7.41033586532405e-08	3.21033566886825e-06
			CEP104	1377.76	0.488487	0.168993	8.44654	0.00365738	0.0276808
			CEP112	44.1158	-3.64397	0.528579	46.0812	1.13449910457504e-11	9.82984579352016e-10
			CEP126	94.6116	1.875	0.390356	23.1164	1.52488058192984e-06	4.4202022864862e-05
			CEP170	2414.3	0.824554	0.141234	34.5454	4.1642158915539e-09	2.32492278790418e-07
			CEP295	1307.39	0.522485	0.135067	15.1295	0.000100381	0.00153782
			CEP68	1017	0.991184	0.305603	10.6578	0.0010961	0.0106222
			CEP70	235.348	-1.56578	0.401583	13.9687	0.000185883	0.00259908
			CEP78	830.46	0.512822	0.142	13.1823	0.000282605	0.00363127
			CERS4	462.929	-4.16609	0.665204	28.19	1.09973764969231e-07	4.50579849444993e-06
			CES1	61.4757	-7.41565	1.64504	14.9302	0.000111563	0.00168871
			CES4A	1952.39	2.81083	0.438779	38.8962	4.46946307827384e-10	3.08120898126565e-08
			CFAP47	68.1813	5.90697	0.691734	76.7294	1.96059782742089e-18	4.31767210438689e-16
			CFAP97	1986.38	0.575879	0.207697	7.78237	0.00527585	0.0362683
			CFH	4776.86	4.02582	0.459655	66.5608	3.39258939693961e-16	6.04414578403084e-14
			CFHR3	557.174	6.41109	1.33212	16.5705	4.6874267571527e-05	0.000809628
			CFHR4	35.3724	8.01596	1.21843	58.0714	2.52780293610396e-14	3.48529072650995e-12
			CH17-340M24.3	60.5473	1.04156	0.393287	7.10467	0.00768834	0.047581
			CHCHD3	2538.93	0.932796	0.330827	8.05826	0.00452968	0.0323525
			CHCHD6	286.626	1.33652	0.428672	9.80838	0.00173719	0.0153063
			CHD9	1153.39	1.24578	0.197497	40.2192	2.27000726011841e-10	1.64830413406598e-08
			CHEK1	3118.57	0.841297	0.199131	18.0938	2.102889322449e-05	0.000414719
			CHMP4B	4516.42	-0.985862	0.354368	7.36342	0.00665642	0.0429041
			CHMP6	667.559	-0.948742	0.229714	16.3307	5.31941667031318e-05	0.000902082
			CHP1	2047.06	-0.487851	0.176885	7.45858	0.00631348	0.0413834
			CHRNA6	579.992	3.35198	0.943006	11.5465	0.000678781	0.00722508
			CHST11	5765.12	-2.12864	0.437426	20.535	5.85505042576913e-06	0.000142171
			CHST12	522.62	-1.61355	0.430104	12.8156	0.000343734	0.00419176
			CHST3	78.6949	-3.13587	0.808241	12.2338	0.000469325	0.00540757
			CHURC1	1766.61	1.13859	0.249112	21.1421	4.26465092124739e-06	0.000109241
			CIDEB	237.302	-4.51664	1.21078	9.59918	0.00194665	0.0167205
			CINP	1206.06	0.963106	0.240755	16.2174	5.64736137245791e-05	0.000945537
			CIRBP	5673.93	0.607713	0.227017	7.25753	0.00706043	0.0448339
			CISD2	1994.26	0.793612	0.192839	17.167	3.42339588878703e-05	0.000620358
			CKAP2L	2157.16	-0.527044	0.141531	13.5763	0.000229055	0.00309115
			CKAP4	40.6501	-5.53962	1.65912	7.65616	0.00565787	0.0383381
			CLDN15	517.177	0.839613	0.26015	10.5548	0.00115887	0.0110893
			CLDN7	27.1666	3.23526	1.15842	7.33094	0.00677778	0.0434392
			CLEC3A	73.1145	-8.59133	2.33456	7.81175	0.00519077	0.0357536
			CLEC4F	53.7278	7.90397	2.01566	11.8251	0.000584387	0.00642583
			CLECL1	136.653	-2.81829	0.935029	7.44132	0.00637432	0.0416616
			CLGN	108.671	5.47965	0.640608	65.6606	5.35670377483551e-16	9.33361484107603e-14
			CLIP2	2048.75	-2.6482	0.610504	15.531	8.11635814930528e-05	0.00127672
			CLK3	1696.69	-0.54268	0.202141	7.04717	0.00793905	0.0488292
			CLSTN1	4020.9	-0.958034	0.156848	35.6038	2.4181079303157e-09	1.47358617680044e-07
			CLU	1676.24	-6.15517	0.444214	117.047	2.80363823645305e-27	1.20147264532972e-24
			CMBL	44.8004	-8.84939	1.85348	15.6843	7.48422216446236e-05	0.00119506
			CMIP	845.042	-1.8575	0.513465	11.6509	0.000641711	0.00690297
			CMTM3	4298.44	-1.28131	0.220008	31.6255	1.86960187706206e-08	9.23501786999876e-07
			CMTM4	163.563	1.25713	0.336934	14.0743	0.000175727	0.00247234
			CNKSR1	11.0752	-3.55242	1.06655	10.5213	0.00118009	0.0112517
			CNNM3	1041.93	-0.667854	0.226779	8.42677	0.00369736	0.0279035
			CNPY3	1127.8	-0.810358	0.263893	9.08526	0.00257678	0.0208775
			CNTN5	264.825	5.77708	1.61375	9.66965	0.00187337	0.0162318
			CNTNAP2	17.1345	3.53787	1.18843	8.3808	0.00379206	0.0283617
			CNTNAP5	572.54	8.73705	2.30567	8.57879	0.003401	0.0260388
			COG5	1413.69	0.685882	0.234002	8.70386	0.00317537	0.0245964
			COL1A1	129.733	-2.92787	0.716377	13.6778	0.000217003	0.00295094
			COL3A1	1284.35	4.56537	0.562669	54.9237	1.25300684480602e-13	1.55216222900346e-11
			COL4A3	92.2846	7.64194	1.14342	40.3326	2.1419944526071e-10	1.56513659172987e-08
			COL9A3	12.8146	5.81062	1.68762	11.546	0.000678946	0.00722508
			COMMD7	1460.95	-1.25744	0.368748	10.862	0.000981584	0.0097275
			COMTD1	444.091	0.981487	0.299954	10.8497	0.000988091	0.00977366
			COQ2	367.717	-0.75261	0.270372	7.50817	0.00614196	0.0406287
			CORO1B	4942.06	5.15271	0.321305	204.456	2.22634862848369e-46	2.35339892354916e-43
			CORO2A	486.354	-5.66399	0.371486	176.475	2.85105952605852e-40	2.15268570691352e-37
			CPA5	270.947	4.5414	1.52638	7.38108	0.00659135	0.0425712
			CPA6	14.516	5.3753	1.26024	19.4131	1.05284877889329e-05	0.000235862
			CPEB1	41.4092	3.06092	1.03999	8.19788	0.00419393	0.0305883
			CPED1	18.2301	4.64693	1.36034	10.5905	0.0011367	0.0109167
			CPLX1	119.047	4.58321	0.82573	26.444	2.71294898280742e-07	9.7764816071351e-06
			CPM	841.552	-4.45769	1.33271	7.66643	0.00562576	0.0381532
			CPNE7	239.321	-3.85784	1.05712	9.80188	0.00174334	0.0153306
			CPPED1	929.249	-1.50349	0.300029	23.0725	1.56007776368847e-06	4.51397682865772e-05
			CPQ	98.646	-1.41164	0.32332	18.1026	2.09317284067858e-05	0.000414349
			CPSF4	1620.78	0.877337	0.217361	16.513	4.83171581897705e-05	0.000832736
			CPXM1	13.7252	-5.27052	1.4971	11.8423	0.000578992	0.00638152
			CRADD	404.647	-2.29677	0.71642	8.80112	0.00301046	0.0235839
			CRB1	7.62167	6.52857	2.15148	8.27501	0.00401945	0.0295995
			CREB1	2546.23	0.538479	0.201642	7.21653	0.00722354	0.0454376
			CRLF2	142.182	-4.19753	0.468905	65.4591	5.93341316221092e-16	1.0116150440862e-13
			CRMP1	149.925	5.82847	0.827506	40.1443	2.35876336936985e-10	1.68470954886164e-08
			CROCCP2	617.82	-1.05819	0.243673	17.9378	2.28237472622347e-05	0.000440796
			CRTAM	765.501	-7.2281	1.84593	8.07739	0.0044821	0.0321139
			CRYL1	348.851	1.2065	0.341797	12.5981	0.000386146	0.00460702
			CSAG1	132.83	6.63066	1.9519	8.25113	0.00407267	0.0298687
			CSF1	10233.9	-3.60988	0.645743	23.3458	1.35341553787974e-06	4.02393513325791e-05
			CSF2	2113.38	-3.30209	0.668495	18.8515	1.41300868887994e-05	0.000297428
			CSF2RB	10795.2	-6.26103	0.618521	58.5047	2.02807369410688e-14	2.89703932376205e-12
			CST7	6482.04	1.24781	0.286577	19.1564	1.20431784079069e-05	0.000261584
			CSTF3	1754.62	0.585399	0.180118	10.6926	0.00107562	0.0104568
			CT45A10	139.294	-6.56755	1.81634	7.6449	0.00569329	0.0384631
			CTAGE15	45.471	3.7866	0.866144	17.6274	2.68686496017131e-05	0.000501211
			CTAGE8	247.575	3.20175	0.965669	10.1706	0.00142696	0.0131929
			CTBP1	6035.78	0.517451	0.143333	13.1854	0.000282144	0.00363123
			CTBP1-AS2	611.157	1.5957	0.231225	47.8316	4.64434222547225e-12	4.40962217527473e-10
			CTDSPL	563.154	-3.73245	0.912151	12.42	0.000424755	0.00498513
			CTIF	753.672	-2.60359	0.653266	13.1954	0.000280631	0.00361763
			CTLA4	2584.05	-2.30709	0.666947	10.2045	0.00140102	0.0129986
			CTNNA3	124.504	5.52504	1.06809	21.3718	3.78292797699644e-06	9.86547796106178e-05
			CTNNB1	9241.56	-0.667361	0.241133	7.4323	0.00640633	0.0417161
			CTNND2	21.7396	4.05562	1.44839	7.06927	0.0078417	0.0483964
			CTSB	7495.73	-1.42996	0.368393	13.8751	0.000195374	0.00270083
			CTSD	9160.4	-1.78881	0.398115	18.0454	2.15701084905865e-05	0.000421721
			CTSF	104.948	-3.60059	0.796212	15.9127	6.6333534617691e-05	0.00108097
			CTSL	874.434	-6.38003	1.27036	14.3929	0.00014836	0.00214049
			CTSW	614.495	-3.33895	0.431771	46.7633	8.01006362506913e-12	6.97843784830199e-10
			CUBN	168.578	1.89556	0.609337	9.62098	0.00192367	0.0165501
			CUEDC1	118.315	4.07468	1.38404	7.53887	0.00603819	0.04016
			CUL4A	4168.72	-1.39829	0.340877	15.5389	8.08246535360438e-05	0.00127342
			CUTC	667.754	-0.898541	0.324985	7.32749	0.00679078	0.0435049
			CX3CR1	45.9647	3.27477	0.600302	28.8324	7.89206355166388e-08	3.39123467954424e-06
			CXADRP3	25.7818	8.28731	2.68256	7.17261	0.00740249	0.0462372
			CXCL5	53.134	8.60517	2.20506	10.6964	0.00107346	0.0104501
			CXCR6	678.379	-12.7696	2.47838	11.7595	0.000605333	0.00659194
			CXorf38	1338.42	-0.839462	0.199834	16.9831	3.77135310815395e-05	0.000674167
			CXorf40A	576.35	-0.643096	0.197494	10.3415	0.00130072	0.0121893
			CXorf40B	751.242	-0.771025	0.245189	9.55786	0.00199095	0.0169966
			CXorf65	43.744	-1.48931	0.487231	8.84321	0.00294181	0.0231376
			CXXC4	143.813	4.12211	1.34041	8.18598	0.00422153	0.0307472
			CYB561A3	2432.18	1.27162	0.349954	13.3361	0.000260345	0.00341725
			CYFIP2	12200.9	1.09646	0.397787	7.69233	0.00554559	0.0376901
			CYLD	4150.03	-1.58291	0.302491	24.9245	5.96207778356462e-07	1.96693993437944e-05
			CYP19A1	165.039	3.62673	1.2436	7.63841	0.00571381	0.0384985
			CYP27B1	196.015	-2.10041	0.349226	32.3156	1.3105392836574e-08	6.7908205495659e-07
			CYP4F2	37.9088	4.31913	0.908626	20.7122	5.33757966880387e-06	0.000131417
			CYP4F22	9.88003	-6.66773	2.17552	7.13425	0.00756254	0.0470611
			CYP4V2	759.094	2.27223	0.528082	18.0898	2.10730870907535e-05	0.000415074
			CYSLTR1	99.0077	-5.75193	1.57017	8.51264	0.00352688	0.0268598
			CYTH1	4843.23	-1.17516	0.247162	21.2341	4.06457732472718e-06	0.000104964
			CYTH3	33.6529	-1.70866	0.588941	7.85436	0.00506984	0.035119
			CYTH4	1600.96	-4.85679	0.558859	50.1872	1.39755311103186e-12	1.47770538609313e-10
			DACH1	76.3499	5.20381	1.49501	9.77442	0.00176956	0.0155361
			DAP	1900.06	-0.86184	0.285143	8.76642	0.00306828	0.0239305
			DAPK2	37.0146	-4.08409	0.722584	28.7666	8.16475259315359e-08	3.49892748964982e-06
			DAPP1	1627.54	2.09468	0.419671	24.5327	7.3059901258461e-07	2.34777587270248e-05
			DARS2	2426.59	1.32512	0.324356	16.8426	4.06105817754829e-05	0.000714674
			DBNDD2	305.171	2.0769	0.748917	7.58168	0.00589645	0.0394324
			DBNL	4252.99	-0.611063	0.193577	9.70292	0.00183976	0.0160281
			DCDC5	263.298	8.59589	0.953263	68.5471	1.23881704118203e-16	2.31090388293909e-14
			DCLRE1B	882.673	1.07245	0.267552	16.2707	5.49051544684305e-05	0.000923198
			DCUN1D2	435.613	-1.7691	0.37079	20.5288	5.87420847038984e-06	0.000142418
			DDN	93.6611	2.00321	0.723007	7.61132	0.00580029	0.0389772
			DDTL	32.8519	-3.03028	0.601923	23.3432	1.35518501586764e-06	4.02393513325791e-05
			DDX11	2779.78	0.719535	0.18338	15.6017	7.81859829239122e-05	0.00123848
			DDX26B	747.52	-1.40542	0.379697	12.6732	0.000370932	0.00444894
			DDX53	38.9563	8.88286	2.56888	8.56449	0.00342784	0.0262316
			DDX58	755.181	-0.822483	0.245584	10.8085	0.00101034	0.00995023
			DDX6	5624.2	-0.286632	0.101408	7.90578	0.00492772	0.0344354
			DEDD	1700.42	-0.468944	0.128913	13.0006	0.000311397	0.00389701
			DEDD2	1171.03	-0.674131	0.14567	20.8451	4.97970196502006e-06	0.000124148
			DENND5A	584.384	-3.64275	0.869174	13.1461	0.000288114	0.00368117
			DEPDC7	5.53175	4.55003	1.62383	8.27605	0.00401714	0.0295995
			DFNB31	980.084	-4.86447	0.633659	39.2726	3.68582443312549e-10	2.56326457068587e-08
			DGAT1	1072.1	0.693436	0.17683	15.5767	7.92258220477473e-05	0.00125245
			DGKE	980.553	-0.753947	0.274305	7.30333	0.00688269	0.0439518
			DGKG	45.0186	5.6276	1.07386	24.217	8.60673988190307e-07	2.68638715683967e-05
			DHDDS	1061.99	-0.514655	0.186849	7.43453	0.0063984	0.0417139
			DHFRL1	818.608	1.47448	0.397028	13.8764	0.000195238	0.00270083
			DHRS1	335.623	1.12781	0.370531	9.37751	0.00219664	0.0184872
			DHRS11	281.599	0.982967	0.246699	16.0806	6.07026809102553e-05	0.00100261
			DHRS4L2	606.412	1.01517	0.372838	7.51143	0.00613086	0.0406061
			DHRSX	465.489	0.596815	0.207668	8.35628	0.00384356	0.028632
			DIRAS3	65.2162	6.15778	1.19201	21.8778	2.90580751747619e-06	7.79602098089719e-05
			DIS3L	1124.73	0.414652	0.149836	7.73226	0.00542427	0.0370721
			DIXDC1	609.838	-1.12916	0.134376	67.7267	1.87800283354237e-16	3.42271412972963e-14
			DKK2	230.419	5.55109	1.75238	7.70698	0.00550078	0.0374497
			DLD	4879.52	0.698917	0.152817	21.1958	4.14666836896103e-06	0.00010691
			DLG2	40.9056	6.49669	1.45527	16.817	4.11624205187225e-05	0.000721982
			DLGAP4	1721.67	-2.30254	0.559703	14.4494	0.000143972	0.00208858
			DMC1	126.435	1.78664	0.658336	7.35005	0.00670609	0.0431017
			DMRT3	50.6358	8.53574	1.22833	62.9754	2.0930929879119e-15	3.38653902207459e-13
			DMTF1	2204.85	0.42119	0.155468	7.41345	0.00647381	0.0419831
			DNAH12	20.0591	7.92613	1.77149	16.8106	4.13026542815524e-05	0.000723641
			DNAH14	184.125	2.39722	0.449637	27.7758	1.36219161947646e-07	5.34626493030166e-06
			DNAH3	88.65	2.9122	0.555603	26.3856	2.79610968977101e-07	1.00533141136075e-05
			DNAJA3	2691.52	0.447957	0.165472	7.40647	0.00649897	0.0420946
			DNAJB14	2208.77	0.792673	0.275462	8.39412	0.00376437	0.0282345
			DNAJB6	3651.66	-0.639153	0.181829	12.0147	0.000527814	0.00593459
			DNAJC1	1708.88	-0.902278	0.322676	7.48373	0.00622589	0.0410128
			DNAJC15	1744.81	-1.17251	0.191926	35.1507	3.0514870738152e-09	1.79201403860792e-07
			DNAJC5	4440.23	-0.733023	0.166973	18.6413	1.57762744521688e-05	0.000326992
			DNAJC6	1496.39	1.87494	0.591695	9.97478	0.00158699	0.0143299
			DNM1	60.7014	-2.90972	0.835974	10.0575	0.00151725	0.0138752
			DNMBP	107.415	-2.33648	0.73487	8.71311	0.0031593	0.0244838
			DNMT3B	169.144	-3.68049	0.817965	15.3766	8.80733439660647e-05	0.00137315
			DOCK3	141.884	3.03797	0.824029	12.759	0.000354292	0.00428502
			DOCK5	787.701	-2.34268	0.63042	11.7571	0.000606112	0.00659194
			DOK5	70.446	5.09293	1.26782	13.3199	0.000262601	0.00344401
			DOK7	190.468	-3.39134	0.668679	20.1507	7.15739724098419e-06	0.000167881
			DOPEY2	882.175	-0.654125	0.192573	11.2304	0.000804704	0.00824249
			DOT1L	5506.43	-0.926182	0.26279	11.8655	0.000571827	0.006314
			DPEP1	54.0941	4.79702	0.894419	25.5594	4.28980935234972e-07	1.46277886216897e-05
			DPEP2	55.8101	-4.68922	0.764519	31.3666	2.13624181476689e-08	1.04543982144888e-06
			DPP6	26.323	7.58735	1.83791	13.841	0.000198945	0.00273826
			DPY19L1	1055.47	-0.895093	0.318502	7.56683	0.00594523	0.039687
			DPY19L2	158.684	4.37511	1.03956	15.1134	0.000101239	0.00154947
			DPY19L2P2	371.334	2.57823	0.425983	35.3523	2.75144903459815e-09	1.6463009770788e-07
			DPYD	270.98	-4.64508	1.20788	10.0592	0.00151585	0.0138752
			DRP2	88.3102	1.55634	0.553562	7.95082	0.00480655	0.0338705
			DSE	479.302	-1.98422	0.651666	8.16347	0.00427424	0.0310313
			DSEL	736.368	4.04637	0.937982	16.1359	5.8955622272554e-05	0.000978849
			DSG2	450.904	4.98924	1.24845	12.8354	0.000340119	0.00416439
			DSN1	1204.06	0.660628	0.187335	12.5941	0.000386974	0.00461343
			DSTN	2296.82	-0.864245	0.319145	7.03465	0.00799474	0.0490765
			DTL	3063.11	1.05926	0.251828	17.9189	2.30521064121726e-05	0.000442532
			DTNA	183.316	10.3948	1.34359	58.7834	1.76019694586379e-14	2.58422988644595e-12
			DTNBP1	481.527	-1.61959	0.396154	15.2327	9.50434989295088e-05	0.00146596
			DTWD2	251.101	1.2626	0.47511	7.13573	0.00755631	0.0470408
			DUS2	605.49	-0.603404	0.202865	8.64054	0.00328764	0.0253545
			DUSP14	1012.65	1.00547	0.28096	12.9754	0.000315613	0.00394044
			DUSP16	3321.72	-1.18389	0.370628	9.57544	0.00197198	0.0168559
			DUSP19	116.792	1.47408	0.490082	9.11011	0.00254201	0.0206592
			DUSP4	20589.8	-1.40298	0.442436	9.2776	0.00231973	0.0191982
			DUSP5	5094.65	-3.35123	0.909274	10.425	0.00124323	0.0117337
			DUSP7	1208.94	-0.958152	0.255237	13.4551	0.000244337	0.00325563
			DUXAP8	70.0964	-4.98301	1.24005	11.2601	0.000791925	0.00816086
			DVL2	1779.53	0.707297	0.212665	11.2083	0.000814345	0.00832511
			DYNC1I1	25.7255	2.2029	0.809479	7.36096	0.00666554	0.0429364
			DYSF	63.0891	-3.24373	0.853255	11.685	0.000630067	0.00679616
			DZIP1	1306.88	2.1192	0.525597	15.9897	6.368661602513e-05	0.00104428
			E2F7	949.341	0.704956	0.238241	8.87029	0.00289849	0.0229448
			EBAG9	659.646	0.607929	0.177859	11.8236	0.000584837	0.00642632
			EBF2	54.3303	7.93548	1.89605	13.9458	0.00018816	0.00262398
			EBI3	2304.85	-1.98339	0.681207	7.44896	0.0063473	0.0415536
			ECI1	1154.75	0.665225	0.238081	7.90769	0.00492252	0.0344264
			EDEM1	6559.27	-1.20705	0.318821	13.4266	0.000248084	0.00329174
			EDN2	53.3014	2.48774	0.849836	8.33652	0.00388559	0.0288707
			EEF1A2	5836.21	3.79525	0.764876	21.7313	3.13633730133031e-06	8.3439201761566e-05
			EEF1B2	16061.3	0.705231	0.170973	17.2436	3.28797584552018e-05	0.000599243
			EEPD1	286.91	-3.60229	0.570805	30.6347	3.11465526229102e-08	1.47420817429511e-06
			EFNA3	64.7899	-1.95858	0.622795	8.91176	0.0028334	0.0224632
			EFNA4	149.283	-1.11728	0.410583	7.03926	0.0079742	0.0489883
			EGFEM1P	15.9625	7.59532	1.93177	12.9313	0.000323136	0.00400911
			EHBP1L1	5456.48	-1.22054	0.427595	7.62383	0.0057602	0.0387665
			EHD1	4444.39	-1.80996	0.235169	52.9326	3.45184521319252e-13	3.92771193230683e-11
			EHD3	173.768	-5.23466	1.50337	7.82342	0.00515735	0.0356008
			EHD4	2619.36	-1.50908	0.270286	28.5661	9.05544179039113e-08	3.79849431292174e-06
			EHHADH	209.904	2.01936	0.600298	11.1953	0.00082004	0.00837351
			EHMT2	3041.86	0.356296	0.12883	7.71707	0.0054701	0.0373348
			EIF2AK2	1214.29	0.808552	0.185312	19.293	1.12116399719284e-05	0.000246836
			EIF2D	2906.93	0.862502	0.19857	19.1247	1.22450239291095e-05	0.000264159
			EIF2S3	8904.52	0.466372	0.170845	7.5344	0.00605319	0.0402211
			EIF3C	15378.3	-0.772444	0.235767	10.3508	0.00129419	0.0121352
			EIF3G	5777.21	0.46943	0.148517	10.1011	0.00148181	0.013597
			EIF4E2	3060.3	-0.719066	0.228553	9.58043	0.00196662	0.0168373
			EIF5	8616.68	0.60363	0.195803	9.62526	0.00191919	0.0165204
			ELAVL2	233.659	7.85069	0.897653	61.1833	5.1999840596926e-15	8.1243341676177e-13
			ELF3	68.6116	-3.49736	0.574561	31.3325	2.17409353607199e-08	1.05743641435452e-06
			ELK3	1761.56	-1.31742	0.347578	13.3574	0.000257408	0.00338991
			ELK4	3757.53	0.941838	0.209346	20.514	5.91978659696406e-06	0.000143304
			ELL	1090.43	-0.72774	0.226248	10.0211	0.00154757	0.0140782
			ELMO1	4282.14	-0.55107	0.189032	8.30163	0.00396096	0.0292797
			ELOVL7	41.68	4.75633	0.841715	29.6091	5.28573933947617e-08	2.38098531155495e-06
			EMBP1	126.818	-1.6715	0.416731	14.7922	0.000120032	0.00179381
			EMC9	390.691	1.00281	0.214354	22.1693	2.49627443544881e-06	6.80084664063168e-05
			EME1	724.184	1.31865	0.360186	13.5271	0.000235143	0.00315168
			EML4	4544.48	-1.41145	0.295107	21.1064	4.34478990130237e-06	0.000110579
			EMP1	218.25	-2.16927	0.644777	9.84566	0.00170232	0.0151131
			ENAH	123.738	6.63436	1.2238	22.2621	2.37857824076106e-06	6.49134880989799e-05
			ENC1	899.091	-8.21063	1.98151	8.35501	0.00384625	0.028632
			ENTPD2	4.81798	-5.63132	1.81068	8.61851	0.00332763	0.0255882
			ENTPD4	2394.75	-0.85581	0.204037	16.8976	3.9450455263221e-05	0.000698132
			EP400NL	45.9238	1.3799	0.416372	11.1277	0.000850485	0.00862231
			EPB41L1	73.2305	-4.46488	1.17771	10.3402	0.00130166	0.0121909
			EPCAM	229.551	4.14519	0.739023	27.4169	1.63994485580958e-07	6.26322064762017e-06
			EPHA6	5.81335	6.13785	2.20447	7.21552	0.00722757	0.0454403
			EPHB1	729.733	6.96879	0.929329	39.1108	4.00421706075644e-10	2.77252688713337e-08
			EPHB4	39.5128	1.67704	0.465621	13.1175	0.000292549	0.00371093
			EPHX1	121.605	1.58813	0.588206	7.32127	0.00681434	0.043603
			EPHX4	25.9815	3.51318	1.02985	10.9254	0.000948564	0.00944751
			EPRS	9504.81	0.843471	0.242499	12.2652	0.000461477	0.00533712
			EPSTI1	2180.32	-1.34432	0.308082	17.6684	2.62959050796982e-05	0.000493429
			ERAP2	1945	-2.70209	0.643879	14.4597	0.000143192	0.00207988
			ERBB4	1712.93	7.12721	2.0431	8.10948	0.00440343	0.0317079
			ERCC4	518.369	0.537128	0.180625	8.93934	0.00279094	0.0222043
			ERCC8	280.422	0.690184	0.205774	11.382	0.000741574	0.00774088
			ERI1	2837.47	-0.695257	0.186909	13.4156	0.000249542	0.0033083
			ERI2	593.797	1.45253	0.234369	38.694	4.95737864322944e-10	3.3881118865106e-08
			ERLIN2	1268.06	0.768516	0.215185	12.9254	0.000324145	0.00401534
			ERN1	253.984	-1.42372	0.457117	8.9876	0.00271817	0.0217564
			ERO1B	232.201	-2.78288	0.529148	22.926	1.68356936259889e-06	4.7754339558798e-05
			ERP44	3069.16	-0.688977	0.222677	9.28175	0.00231448	0.0191837
			ESCO2	881.915	0.665265	0.146456	20.8884	4.868310496077e-06	0.000121754
			ESYT3	14.2188	-2.58942	0.897142	7.63843	0.00571375	0.0384985
			ETV1	344.438	-3.63421	0.994819	10.0144	0.00155323	0.0141135
			ETV6	1234.67	-1.10993	0.329411	10.7204	0.00105959	0.010339
			EVI2A	1078.84	-2.0897	0.538616	13.1204	0.000292091	0.00370809
			EVI2B	2270.77	-1.81345	0.531347	10.3941	0.00126416	0.011903
			EVPL	174.244	-5.91019	1.61233	8.19145	0.00420883	0.0306699
			EXO1	2171.02	1.42902	0.23214	38.1641	6.50388379789009e-10	4.35129035862216e-08
			EXOC3	1443.92	-0.851092	0.208721	15.9872	6.3771981404743e-05	0.0010446
			EXOC4	3971.61	1.66009	0.534835	9.64058	0.00190325	0.0164457
			EXOC7	3045.22	-0.503064	0.16851	8.72996	0.00313023	0.024295
			EXOC8	1148.48	0.779504	0.251391	9.74492	0.00179819	0.0157265
			EXOSC9	2862.19	1.28711	0.289389	19.9761	7.84161560195832e-06	0.000180985
			EYA1	11.0127	7.06015	1.78921	13.8332	0.000199772	0.00274374
			EYA4	48.2256	-8.95533	2.58087	7.04314	0.00795696	0.0489014
			EZH2	7829.79	0.948711	0.276815	11.905	0.000559821	0.00620736
			F8A1	3400.16	0.751701	0.218948	11.9471	0.000547317	0.00609001
			FAIM2	27.8915	-3.87002	1.2199	7.92659	0.00487135	0.0341869
			FAM102B	992.537	-1.82648	0.468665	13.5574	0.000231378	0.00311437
			FAM104A	2307.8	-0.830269	0.249666	10.6346	0.00110989	0.0107177
			FAM104B	223.975	1.21292	0.278587	19.1754	1.19237432526291e-05	0.000259346
			FAM107B	12786.6	-0.703916	0.205057	11.4103	0.000730385	0.00765938
			FAM109A	113.941	-6.31581	0.938857	32.9552	9.43095876321387e-09	4.98457607165064e-07
			FAM117A	1481.67	-1.42325	0.44677	9.35765	0.00222057	0.0186293
			FAM120AOS	1030.52	0.740828	0.231387	10.3882	0.00126821	0.0119326
			FAM124B	32.0719	-5.13032	1.12635	17.0526	3.63595158284246e-05	0.000653647
			FAM126A	2244.98	-1.0356	0.36765	7.52557	0.00608295	0.0403601
			FAM127B	336.971	-2.19391	0.433275	22.3474	2.27519787282093e-06	6.24144246910877e-05
			FAM129B	4773.26	-2.58966	0.476315	24.5304	7.31458931076581e-07	2.34777587270248e-05
			FAM131B	25.5353	-4.82684	1.23838	12.2512	0.000464963	0.0053735
			FAM131C	110.092	-6.24534	1.58317	9.5727	0.00197493	0.016872
			FAM134B	104.109	-1.23889	0.440547	7.47594	0.00625289	0.0411223
			FAM134C	1677.63	-0.609214	0.150176	16.0491	6.1720723911617e-05	0.00101519
			FAM149A	95.9216	9.45964	1.28894	60.0298	9.34333846173223e-15	1.41093309189739e-12
			FAM157A	29.413	3.88915	1.15239	10.3874	0.00126881	0.0119326
			FAM171A1	176.722	-5.87468	1.06561	19.474	1.01977524698737e-05	0.000230336
			FAM172BP	287.325	3.27741	1.00134	9.85323	0.00169534	0.0150765
			FAM173B	358.864	-1.09388	0.236433	20.3992	6.28558290972824e-06	0.000150323
			FAM179A	28.1063	-3.53072	1.00746	10.1315	0.00145754	0.0134131
			FAM185A	197.593	1.05183	0.24609	18.5003	1.69873697697902e-05	0.000347103
			FAM195B	1418.57	0.800426	0.297517	7.33701	0.00675491	0.0433451
			FAM200B	229.387	0.878812	0.257683	11.779	0.000599011	0.00654384
			FAM209A	10.8392	-2.13021	0.784251	7.14252	0.00752773	0.0469181
			FAM20B	3211.81	0.812822	0.244221	11.2291	0.000805228	0.00824254
			FAM212B	784.221	1.6674	0.575855	8.38925	0.00377447	0.0282702
			FAM213B	522.665	-1.56975	0.253015	35.4087	2.67291127459806e-09	1.60536671098587e-07
			FAM214B	585.07	-2.3181	0.50525	18.0203	2.18564934268821e-05	0.000426794
			FAM220A	487.685	0.798174	0.209523	14.701	0.000125983	0.0018704
			FAM221A	24.0656	4.31735	1.4569	7.782	0.00527693	0.0362683
			FAM27B	60.9389	1.27401	0.456751	7.87314	0.00501744	0.0348321
			FAM43A	769.746	-4.24594	0.816458	19.0407	1.27961255982696e-05	0.000274183
			FAM45A	936.918	-0.786027	0.29139	7.02051	0.00805813	0.0494274
			FAM47E	11.85	5.06516	1.76139	7.50585	0.00614989	0.0406628
			FAM50B	152.293	-8.76954	2.16897	9.10416	0.00255029	0.0207159
			FAM53B	2608.67	-1.49584	0.506766	7.98302	0.00472181	0.0334685
			FAM65A	532.204	-1.38072	0.441502	9.06175	0.00261011	0.0210938
			FAM65B	387.585	-4.25245	0.927122	14.8791	0.000114624	0.00172436
			FAM71E1	16.1736	1.99854	0.707505	8.06011	0.00452505	0.032346
			FAM71F2	56.6798	3.04187	0.63526	22.0302	2.68399168586201e-06	7.26235019983414e-05
			FAM78B	129.904	-5.304	1.36624	9.83197	0.00171505	0.0151642
			FAM81A	71.8726	-3.67768	0.80707	16.3914	5.15177482248519e-05	0.000879648
			FAM86B1	21.05	-4.0068	1.02522	13.1644	0.000285325	0.00366029
			FAM86HP	22.773	1.75383	0.641977	7.53162	0.00606254	0.0402545
			FAM86JP	37.9894	2.05889	0.551201	13.9921	0.000183579	0.00257596
			FAM89A	248.16	-5.12599	0.417951	121.668	2.7290948483593e-28	1.3112887247147e-25
			FAM89B	2280.41	-1.15409	0.311604	12.9065	0.000327445	0.00404265
			FAM90A1	21.7325	5.23017	1.13612	20.6265	5.58174124321284e-06	0.000136311
			FAM90A7P	7.86772	6.57446	2.09195	8.86115	0.00291304	0.0229744
			FAM95B1	39.5736	-3.73703	0.888044	14.4171	0.000146467	0.00211703
			FAM95C	175.214	6.30535	0.76894	54.3664	1.66385524160484e-13	2.01389990159437e-11
			FANCD2	2989.55	0.991034	0.196322	25.8204	3.74704818919677e-07	1.30006993627799e-05
			FANCF	841.598	0.73453	0.233454	10.0305	0.00153966	0.0140223
			FANCL	802.054	1.13867	0.170414	45.1934	1.78502281829623e-11	1.47413134410963e-09
			FASN	18438.5	1.29213	0.174848	55.1401	1.12236461293197e-13	1.41239788116265e-11
			FASTKD3	358.797	-0.815842	0.263315	9.27654	0.00232107	0.0191982
			FAT4	17.0568	-4.5134	1.42009	8.18241	0.00422984	0.0307936
			FBRSL1	2416.17	-0.597906	0.10462	31.9018	1.62168433469581e-08	8.14619407182096e-07
			FBXL2	50.7507	4.58564	0.784002	31.4038	2.09572750609624e-08	1.02878809091833e-06
			FBXL7	15.3068	-7.30014	2.20795	7.78238	0.00527582	0.0362683
			FBXO22	1696.37	0.469802	0.176189	7.18699	0.00734339	0.0459679
			FBXO25	615.893	0.871648	0.327688	7.17148	0.00740715	0.0462393
			FBXO28	1343.89	0.470184	0.120356	15.418	8.61613555163402e-05	0.00134813
			FBXO4	462.994	1.20725	0.299579	16.4228	5.06713568212759e-05	0.000868589
			FBXO6	303.555	-1.57787	0.390392	14.9807	0.000108616	0.00165121
			FBXW2	3122.06	-1.4897	0.274899	26.9434	2.09504365201682e-07	7.77962813732523e-06
			FCER2	258.564	-3.67981	1.16577	7.44163	0.00637321	0.0416616
			FCHSD1	930.048	-1.60909	0.241549	40.5425	1.92383229375259e-10	1.41223540971023e-08
			FGF2	635.259	6.31644	1.1485	21.8492	2.94932062626217e-06	7.87279930134899e-05
			FGF9	26.2081	3.93961	1.00202	14.4104	0.000146989	0.00212264
			FGFR3	135.104	-3.95124	1.14023	8.82159	0.00297687	0.0233669
			FGFRL1	464.841	-1.3645	0.424688	9.58658	0.00196004	0.0167992
			FH	3818.78	0.9347	0.233464	16.2467	5.56060305335718e-05	0.000933004
			FHIT	109.129	3.04014	0.651072	20.6283	5.57663561369786e-06	0.000136311
			FHL1	52.1188	-3.93049	1.27738	7.11415	0.00764777	0.0474196
			FHOD3	315.846	-6.8525	1.67528	9.31843	0.00226861	0.0189621
			FICD	75.0667	-0.785839	0.290654	7.17227	0.0074039	0.0462372
			FIS1	1842.03	0.772173	0.255921	9.22797	0.00238346	0.0195814
			FKBP10	41.5841	3.58465	0.770462	20.4119	6.24398203477313e-06	0.000149554
			FKBP14	110.969	-10.1577	1.27354	106.44	5.90561406761465e-25	2.22950992038328e-22
			FKBP9	24.1529	-4.72956	0.920575	26.5512	2.56651320146778e-07	9.31227307150415e-06
			FLI1	2361.84	-2.15005	0.318534	39.5202	3.24681194717058e-10	2.27794027585561e-08
			FLJ27354	19.0138	-2.71664	0.911365	7.89364	0.00496089	0.0345757
			FLJ40288	114.156	9.71088	2.15416	13.4266	0.000248081	0.00329174
			FLT1	277.342	-5.09565	0.978485	17.9188	2.30531929881772e-05	0.000442532
			FLT3	79.7365	-7.20709	1.32024	22.6149	1.97947675499492e-06	5.51609550565895e-05
			FLVCR1	1413.64	1.04814	0.287156	13.4944	0.000239275	0.00319624
			FLVCR1-AS1	253.776	2.57218	0.782383	10.4023	0.00125859	0.0118646
			FLVCR2	219.916	-2.48821	0.5077	20.4548	6.10557487560837e-06	0.000146693
			FLYWCH2	536.535	0.624471	0.175619	12.7907	0.000348338	0.00423562
			FMN2	8.15733	4.09135	1.36943	8.89865	0.00285382	0.0226025
			FMNL1	16411.5	-1.10258	0.318317	11.3212	0.000766285	0.00796214
			FN1	6820.62	6.76088	0.806137	48.3839	3.50428554880074e-12	3.42987355936942e-10
			FN3K	21.2526	-4.53607	1.03411	17.56	2.78383240190836e-05	0.000515659
			FNBP1	16020	-0.552104	0.181759	9.00975	0.00268543	0.0215596
			FNDC3B	984.542	-2.17049	0.270874	55.9613	7.39133646022031e-14	9.52821389538644e-12
			FNDC9	141.364	-8.60947	2.01974	10.5061	0.00118983	0.011326
			FNTB	313.465	2.3408	0.503529	21.0886	4.3853345003762e-06	0.000111254
			FOS	1055.58	-3.05761	0.913904	8.86785	0.00290237	0.0229555
			FOSL2	4098.42	-2.38097	0.752054	8.48438	0.00358209	0.0272019
			FOXA1	13.8251	-7.1519	1.58773	18.1506	2.04106962220442e-05	0.000405554
			FOXC1	86.8419	-5.0706	1.24155	11.3999	0.000734473	0.00767687
			FOXM1	4667.09	0.495206	0.171926	8.39099	0.00377085	0.0282565
			FOXP1	1348.16	-2.95443	0.80978	10.6568	0.00109665	0.0106222
			FOXP2	1422	5.64216	1.11903	19.2657	1.13734077836272e-05	0.000249428
			FOXRED1	1229.44	0.826678	0.205995	16.3223	5.3431110398739e-05	0.000904142
			FRAT2	647.872	-0.811939	0.184817	18.6644	1.55866031013198e-05	0.000323907
			FRG1BP	318.945	0.99598	0.321119	9.74555	0.00179757	0.0157265
			FRMD1	399.404	-8.3111	1.47257	16.8354	4.07656629215877e-05	0.000716608
			FRMD8	2254.82	-0.448658	0.157511	7.97081	0.00475377	0.0336049
			FRY	999.957	-3.66324	1.17781	7.19539	0.00730911	0.0457895
			FRYL	16201.4	-3.62444	0.944568	10.9777	0.000922152	0.00923083
			FSCN1	9395.93	-6.01235	1.0436	19.3541	1.08587040845575e-05	0.000241172
			FUCA2	731.664	-2.60717	0.479365	24.6345	6.93013525037933e-07	2.2425351944901e-05
			FURIN	33352.9	-1.94285	0.214736	72.1811	1.96331987826408e-17	3.94055696072852e-15
			FUT10	268.201	0.726891	0.267568	7.47188	0.00626699	0.0411979
			FUT7	1551.24	-9.28419	0.781048	77.1024	1.62322508885925e-18	3.67683671556461e-16
			FXN	821.52	-0.971783	0.353749	7.19627	0.00730554	0.0457852
			FXYD5	5010.62	-1.64003	0.384154	16.5034	4.85640174403897e-05	0.000835175
			FYN	3107.7	-2.27835	0.631045	11.1459	0.000842195	0.00857115
			FYTTD1	2627.49	-1.12078	0.235658	21.3418	3.84264653972375e-06	9.97201367166281e-05
			G6PD	3413.53	-0.517103	0.163166	9.83124	0.00171572	0.0151642
			GAB3	278.389	-3.44851	0.461423	44.1201	3.08831568569511e-11	2.47314815719099e-09
			GABPB2	238.205	1.18649	0.339961	12.3259	0.00044671	0.00519665
			GABRB2	33.3508	3.12044	0.879279	12.0334	0.000522568	0.00590159
			GADD45B	2469.47	-2.10469	0.716816	7.49162	0.00619869	0.0409186
			GALNT2	3767.7	-0.980854	0.360094	7.06161	0.0078753	0.0485123
			GAPVD1	2235.47	-1.00594	0.299955	10.6913	0.00107641	0.0104581
			GAR1	1268.56	0.906676	0.339474	7.23082	0.00716626	0.0452614
			GAREML	41.1181	-3.00731	0.976021	7.86469	0.00504093	0.0349493
			GAS5	3721.74	0.677669	0.226636	9.05933	0.00261358	0.0210961
			GATA2	85.2782	-6.09009	1.31553	14.1775	0.000166348	0.00235922
			GATA3	9998.29	-0.820543	0.218884	13.5128	0.000236938	0.00317038
			GATA3-AS1	313.887	-2.62278	0.842036	8.05541	0.0045368	0.0323596
			GATSL3	98.0934	-1.49602	0.467204	9.52981	0.00202161	0.0172182
			GBA3	1879.72	7.98571	0.887487	51.589	6.84234798403951e-13	7.48222549206417e-11
			GBP5	8324.61	-4.32918	0.719355	25.0916	5.46704077589867e-07	1.83267227362895e-05
			GCH1	2020.24	-0.435697	0.15497	7.77196	0.00530636	0.0364232
			GCHFR	424.967	1.46024	0.432317	11.4824	0.000702583	0.00741688
			GCNT1	457.957	-0.829651	0.290713	7.84885	0.0050853	0.0352107
			GCSAML	747.387	-12.9094	2.59341	10.6959	0.00107373	0.0104501
			GDE1	4186.3	-0.940499	0.221032	17.2841	3.21869336622571e-05	0.000589717
			GDF11	584.93	-0.96712	0.311037	9.23307	0.00237682	0.0195441
			GDPD5	802.205	-3.09912	0.791257	12.1221	0.000498286	0.00568814
			GEM	1177.22	-3.09652	0.790925	12.1011	0.000503925	0.00574011
			GEMIN8	491.953	0.576806	0.152275	14.5046	0.00013982	0.00203393
			GEN1	1662.71	0.564492	0.142238	15.9369	6.54905594012825e-05	0.00107053
			GGPS1	947.565	0.907868	0.22453	16.5681	4.6933497640119e-05	0.000809769
			GIGYF1	4086.59	0.588201	0.221129	7.16422	0.00743719	0.0463903
			GIMAP1	235.466	-7.38354	1.48441	13.9438	0.000188358	0.00262443
			GIMAP4	580.523	-11.5827	2.58184	8.95727	0.00276368	0.0220538
			GIMAP5	340.413	-6.448	0.8015	40.6426	1.82782260768715e-10	1.35429697511624e-08
			GIMAP6	1343.38	-3.62707	0.869025	13.017	0.000308682	0.00386608
			GIMAP7	206.267	-6.97156	1.72485	9.19971	0.00242054	0.0198244
			GIMAP8	147.085	-8.66858	1.92381	12.0218	0.000525816	0.0059172
			GIPR	154.736	-2.11424	0.699986	7.99098	0.0047011	0.0333366
			GLDC	798.672	-3.97208	0.822242	16.8789	3.98416398072014e-05	0.000702702
			GLI4	188.039	0.937879	0.325608	8.40595	0.00373995	0.0281046
			GLIPR2	404.343	-2.26157	0.464172	20.5056	5.94579413636598e-06	0.000143714
			GLIS2	195.29	-4.42957	0.809617	21.3449	3.83643079596021e-06	9.97201367166281e-05
			GLIS3	444.465	8.08869	1.29439	25.5547	4.30017789320891e-07	1.46316782563778e-05
			GLMP	575.437	-1.51645	0.472958	9.42556	0.00213982	0.0180665
			GLRX	907.971	-1.71372	0.461327	12.4396	0.000420315	0.00494034
			GLS2	125.212	3.62722	0.90072	14.6699	0.000128077	0.00189793
			GLUD1	5830.94	-0.711105	0.151021	21.4703	3.59345352965996e-06	9.46475069207448e-05
			GLUL	11739.4	-7.95589	0.940836	34.9392	3.40170794473472e-09	1.95425656419253e-07
			GLYCTK	258.819	-0.84966	0.280512	8.86126	0.00291286	0.0229744
			GMFG	3411.25	-1.39547	0.506896	6.99875	0.00815667	0.0499353
			GNA12	1820.21	-0.66838	0.174169	14.3085	0.000155165	0.00222651
			GNAI1	117.017	4.50271	1.17227	12.4993	0.000407105	0.0048172
			GNAL	1129.17	5.80617	0.794473	40.2047	2.28700119509659e-10	1.64830413406598e-08
			GNAQ	2081.08	-1.61697	0.388362	15.7385	7.27270086458366e-05	0.00116835
			GNB2	10568	0.726707	0.155539	22.1253	2.55427493540597e-06	6.94692682260671e-05
			GNB4	828.904	-9.63489	0.692366	243.407	7.10821513437646e-55	1.25230954634081e-51
			GNB5	705.968	0.619937	0.169102	13.5991	0.000226296	0.00306156
			GNG4	245.61	-4.01871	0.511143	46.8741	7.56977665837219e-12	6.63129164061599e-10
			GNLY	2100.03	-6.34734	1.15283	17.2119	3.343340696582e-05	0.000607936
			GNPAT	3160.32	0.802769	0.159574	25.6523	4.08810163006788e-07	1.40915085752949e-05
			GNPNAT1	1429.94	-0.900733	0.244274	13.0249	0.000307384	0.00385287
			GOLGA2	1862.66	-0.613834	0.195182	9.6347	0.00190935	0.0164715
			GOLGA7	1608.61	-0.662263	0.154993	17.7562	2.51092594051908e-05	0.000475666
			GOLGA7B	823.295	-4.79116	0.895166	19.0829	1.25163721972124e-05	0.000268552
			GOLGA8N	234.108	-11.2347	1.87616	20.7583	5.21044350481424e-06	0.000128687
			GOLGA8O	513.96	-9.47932	1.44182	23.3214	1.37064106703165e-06	4.06222145025304e-05
			GORAB	458.548	0.966503	0.239743	16.4675	4.94911102285307e-05	0.000850196
			GPAT3	2186.74	-2.17599	0.603059	11.2428	0.000799322	0.00821116
			GPD2	1022.37	1.18952	0.263027	20.6855	5.41242986504128e-06	0.000132652
			GPHN	850.512	-0.885551	0.165317	27.6346	1.46535126730843e-07	5.6477173670165e-06
			GPLD1	118.144	2.72021	0.303441	80.0851	3.58629896749659e-19	8.48721737740685e-17
			GPR137B	999.553	-2.23662	0.436996	22.5647	2.03186799971769e-06	5.63239493068595e-05
			GPR153	298.208	-3.55534	1.04262	8.79885	0.0030142	0.0236016
			GPR160	385.309	-1.59345	0.493371	9.51254	0.00204073	0.0173407
			GPR161	241.98	2.58717	0.845775	8.99755	0.00270342	0.021682
			GPR174	286.092	-11.524	1.55503	40.2055	2.28605963589839e-10	1.64830413406598e-08
			GPR18	63.3123	-6.46051	0.965457	44.6069	2.40835300595339e-11	1.958299757046e-09
			GPR183	1037.73	-4.03979	0.464475	54.8811	1.28048641822847e-13	1.57390640677756e-11
			GPR27	191.134	3.17874	0.437089	49.9235	1.59858792984303e-12	1.65146246955711e-10
			GPR37	40.5296	5.44505	1.13903	19.9317	8.02604513580155e-06	0.000183903
			GPR68	1760.88	0.940714	0.343307	7.60999	0.00580459	0.0389772
			GPR84	20.2165	-5.79806	1.77598	8.33651	0.00388561	0.0288707
			GPR87	16.0546	2.74718	1.01499	7.17848	0.00737831	0.0461319
			GRASP	61.342	-3.51824	0.97207	10.2993	0.00133084	0.0124347
			GRB2	6123.98	-0.381809	0.0990858	14.6317	0.000130698	0.00192776
			GRHPR	1507.36	-1.21586	0.223131	27.8679	1.29887213659652e-07	5.13588942590386e-06
			GRIA4	8.35316	5.91372	2.06774	7.10637	0.00768107	0.047581
			GRIK5	27.8059	2.18937	0.753704	8.38251	0.0037885	0.0283485
			GRIN1	149.02	5.11978	0.960508	23.2297	1.43761821153806e-06	4.22127303002732e-05
			GRK5	972.135	-2.64809	0.538871	19.9854	7.80360535244937e-06	0.000180629
			GRM2	18.2044	4.67782	0.888924	30.317	3.66901219890451e-08	1.70104846274357e-06
			GSAP	27.5504	2.81589	1.04176	7.02811	0.008024	0.049237
			GSDMD	2995.04	0.762983	0.226586	11.4936	0.000698378	0.00738232
			GSN	152.513	-1.64627	0.517028	9.25481	0.00234877	0.0193566
			GSPT1	7883.64	-0.511768	0.178336	8.05943	0.00452673	0.032346
			GSTCD	817.844	1.13839	0.3061	13.9957	0.000183232	0.00257337
			GTF2A1	1655.28	0.591754	0.197069	9.12836	0.00251677	0.0205171
			GTF2H2C_2	1389.47	1.05521	0.382564	7.70567	0.00550477	0.0374608
			GTF2IRD2B	215.5	0.817961	0.286278	8.26832	0.00403427	0.0296557
			GTPBP1	2527.7	-0.689302	0.200035	11.5156	0.000690158	0.00731983
			GTPBP10	647.512	0.598393	0.192025	9.8259	0.00172071	0.0151998
			GUCD1	3366.96	-0.673706	0.141736	21.9393	2.81407137236529e-06	7.58842103405172e-05
			GUCY1A2	269.564	3.71376	1.19575	8.59297	0.00337463	0.0258868
			GUCY1B3	7.42233	5.01191	1.67623	9.13913	0.002502	0.0204178
			GUSBP1	707.101	-2.29948	0.221298	94.2739	2.74752367177021e-22	8.37783371915162e-20
			GUSBP4	240.364	1.0748	0.407323	7.04939	0.00792921	0.0487876
			GZMA	924.41	-4.91877	0.804231	24.641	6.90673172635708e-07	2.23953247961386e-05
			H19	41.1089	5.911	1.12136	25.0305	5.64309445717295e-07	1.88372433079862e-05
			H1F0	736.331	3.068	0.879544	11.3388	0.000759051	0.0079025
			H2AFZ	20294.3	1.0274	0.248755	17.2813	3.22344910569484e-05	0.000589717
			H3F3B	18014	-0.490376	0.121912	15.8512	6.85214839342139e-05	0.00110978
			HADH	2097.28	0.772164	0.243216	10.2169	0.0013916	0.0129188
			HAGHL	161.621	-1.92117	0.347034	27.8266	1.32686064461668e-07	5.22052168264071e-06
			HAGLROS	14.0855	7.41478	1.77661	15.13	0.000100357	0.00153782
			HAPLN3	1454.35	-1.11887	0.322499	11.3572	0.000751556	0.00783476
			HAUS3	779.349	0.377423	0.134987	7.88302	0.0049901	0.0347016
			HAVCR2	1275.81	-5.76326	1.02453	19.0923	1.24547680235865e-05	0.000267934
			HCFC1R1	521.834	-0.610046	0.173714	12.0655	0.000513624	0.00582131
			HCG26	177.2	-5.69645	0.584018	74.6959	5.49112104364169e-18	1.1608962035731e-15
			HCG4B	25.6549	8.28007	1.4381	31.3168	2.19176529783074e-08	1.06206152707182e-06
			HCN4	23.1292	-2.21703	0.640891	11.1534	0.000838792	0.00854199
			HCP5	2719.93	-3.52394	0.452633	45.8579	1.27148397714774e-11	1.08976486171106e-09
			HCST	449.225	-3.46931	0.977668	9.5954	0.00195065	0.0167458
			HDAC4	1549.77	-1.58145	0.442625	11.6236	0.000651206	0.00698615
			HDAC8	599.329	-0.572123	0.179845	9.90513	0.00164819	0.0147648
			HDC	16.1502	-5.47198	1.51419	11.9608	0.000543306	0.00606239
			HDDC2	1374.92	0.901236	0.201127	20.3506	6.44740233576544e-06	0.000153729
			HDGFL1	31.3058	7.83951	2.31789	8.42815	0.00369456	0.0279035
			HDHD2	783.478	0.590298	0.208887	8.08292	0.00446843	0.032045
			HEATR1	4010.31	0.713916	0.247966	8.40107	0.00375	0.0281401
			HECTD3	1570.5	-0.768051	0.174133	18.8051	1.44776678846525e-05	0.000303247
			HEG1	1209.06	-3.03861	0.45719	35.2231	2.94010709741474e-09	1.74600517365574e-07
			HEIH	1084.52	1.12139	0.302378	13.9209	0.000190664	0.00265422
			HELZ2	1131.36	-2.49305	0.229474	100.426	1.22902559465502e-23	4.14626166571276e-21
			HERC2P3	102.807	-1.41206	0.493485	7.63787	0.00571553	0.0384985
			HERC5	840.948	0.741005	0.165571	20.2859	6.66909023412855e-06	0.000158538
			HES6	72.2573	-1.96832	0.438616	18.4719	1.72425603336271e-05	0.000350805
			HEXIM1	2763.94	-1.1138	0.227111	22.706	1.8877630954306e-06	5.27907789085496e-05
			HGS	3490.85	-0.377501	0.13727	7.45375	0.00633045	0.0414775
			HHAT	64.6289	2.49831	0.796603	9.55721	0.00199165	0.0169966
			HHEX	61.1998	-5.20108	1.31968	10.7601	0.00103712	0.0101572
			HIRIP3	2103.44	0.60292	0.194889	9.69017	0.00185256	0.0160993
			HIST1H1C	1111.13	2.13138	0.39841	28.1487	1.12341027292866e-07	4.57912423844649e-06
			HK1	7580.83	-0.956307	0.248637	14.1024	0.000173119	0.00244651
			HLA-B	57931.5	-2.45621	0.142402	250.1	2.47024582690724e-56	4.89602722893014e-53
			HLA-C	30829.9	-2.1327	0.490324	16.3907	5.15383962746227e-05	0.000879648
			HLA-DMA	3204.58	-1.17774	0.144462	62.5725	2.56812399851404e-15	4.11314890105441e-13
			HLA-DMB	1347.06	-0.541256	0.195931	7.46461	0.00629237	0.0412963
			HLA-DOB	79.078	-1.02616	0.340484	8.77213	0.00305868	0.0238937
			HLA-DPB1	11822.1	-1.31349	0.22584	31.4369	2.06024589235455e-08	1.0145111450054e-06
			HLA-DQA1	10944.7	0.603667	0.167122	13.2136	0.000277925	0.00360121
			HLA-DQA2	808.673	-13.0231	1.20738	435.884	8.51756681541913e-97	1.35054539425286e-92
			HLA-DQB2	309.462	-9.78654	1.07786	221.07	5.28465051268463e-50	7.61758350264796e-47
			HLA-DRA	28661.1	-0.653592	0.209716	9.43106	0.00213341	0.018022
			HLA-DRB5	5267.61	4.77558	0.305739	199.913	2.18177961795978e-45	2.16214360139815e-42
			HLA-DRB6	241.391	-11.2791	1.23966	183.004	1.07041709228699e-41	9.42918523072361e-39
			HLA-E	15854.8	-1.84129	0.326687	28.2637	1.05862011716497e-07	4.34857009786728e-06
			HLA-F	3316.4	-1.63437	0.536247	8.41366	0.00372413	0.0280388
			HLA-G	27.5356	-3.28015	0.618529	27.1304	1.9018429332721e-07	7.14588188387737e-06
			HLX	614.738	-3.88321	0.922281	12.9436	0.00032101	0.00399244
			HMCN1	700.752	2.46779	0.748778	10.5007	0.0011933	0.0113503
			HMGCLL1	21.0018	6.50438	2.10068	7.92607	0.00487275	0.0341869
			HMHA1	8586.15	-1.10188	0.196499	29.6866	5.07843013855641e-08	2.29411932412964e-06
			HMSD	67.6919	-3.23091	0.674361	19.0132	1.29815407484151e-05	0.000277406
			HMX2	116.439	3.96386	0.929106	16.1163	5.95683444014114e-05	0.000986955
			HNRNPH3	5178.45	-0.500875	0.182204	7.40066	0.00652	0.0421964
			HNRNPLL	3010.63	0.40189	0.109846	13.5141	0.000236777	0.00317038
			HOMER3	43.5488	-2.49084	0.650419	12.942	0.000321287	0.00399244
			HOPX	654.906	-10.8184	2.35084	9.70574	0.00183693	0.0160123
			HOXA7	176.411	8.27555	1.02391	57.1128	4.11525555208598e-14	5.48331865830884e-12
			HOXB-AS1	22.591	8.09664	1.37478	34.7351	3.77757111625816e-09	2.14685188599962e-07
			HOXB2	328.464	8.34387	0.595097	260.028	1.69192938551318e-58	3.83246176238529e-55
			HOXC-AS1	10.6423	4.50737	1.36253	10.7406	0.00104811	0.0102522
			HOXC8	38.9362	6.82195	1.62001	14.8074	0.000119065	0.00178104
			HOXD13	24.2465	6.15989	1.67615	11.6909	0.000628058	0.00677909
			HOXD3	35.5077	8.74887	1.44323	33.8747	5.87767092622489e-09	3.1807628056731e-07
			HOXD4	112.588	10.4139	1.16241	115.15	7.29461829800703e-27	2.96572994187691e-24
			HOXD8	72.8288	7.7524	1.17626	45.3073	1.68417536557272e-11	1.40548866297479e-09
			HPGDS	390.841	3.44135	0.673629	23.7908	1.07392609631574e-06	3.28095803144169e-05
			HPS4	1454.58	0.668206	0.232227	8.38707	0.003779	0.0282907
			HPSE	764.025	-3.36971	0.885314	11.1334	0.000847877	0.00860687
			HSD17B1	40.8016	3.13736	0.659713	21.893	2.88283773460395e-06	7.74750425760682e-05
			HSD17B10	4529.19	1.32267	0.352061	14.2432	0.00016064	0.00229057
			HSH2D	2528.78	-2.11336	0.389527	25.5906	4.22094594079059e-07	1.44787760646469e-05
			HSPA2	112.329	-2.8694	0.417467	41.0373	1.49351624912606e-10	1.11703743613881e-08
			HSPA4L	634.82	1.88517	0.560485	11.2375	0.000801604	0.00822137
			HTR2B	49.9941	-4.54242	0.801379	26.5783	2.53071587782807e-07	9.20344746762428e-06
			HUNK	62.1273	6.07552	0.71464	81.4512	1.79638585334891e-19	4.45054595167192e-17
			IARS2	6381.94	0.894396	0.208022	18.7394	1.49852063495853e-05	0.000313372
			IBA57	537.872	0.971713	0.24075	16.5073	4.84629844078229e-05	0.000834342
			ICA1	444.154	1.68863	0.503208	11.2633	0.000790548	0.00816077
			ICA1L	262.357	1.30737	0.241202	29.6941	5.05896010198803e-08	2.29185346791778e-06
			ICE1	2038.35	-0.910267	0.160486	30.8339	2.81082512971183e-08	1.33667095769646e-06
			ICOS	2766.54	-0.538896	0.161709	10.86	0.000982659	0.00973206
			ID2	7586.95	-1.65261	0.551332	8.12394	0.00436846	0.0315133
			ID3	614.126	-2.04464	0.548725	12.1689	0.00048592	0.00557911
			IDH1-AS1	10.9514	2.49985	0.848746	8.78739	0.0030332	0.0237386
			IER2	10777.6	-2.01811	0.608197	9.64089	0.00190293	0.0164457
			IER5L	170.94	-2.88511	0.740404	12.4146	0.000425997	0.00499602
			IFI27L1	352.289	1.42311	0.182934	61.1538	5.27860541171164e-15	8.1243341676177e-13
			IFIT1	78.7894	-1.65154	0.407227	15.3387	8.98556637217575e-05	0.00139682
			IFITM1	753.205	-5.03884	0.50582	66.6363	3.265139404593e-16	5.88318754536667e-14
			IFITM10	51.0631	-3.77453	1.01019	10.8728	0.00097587	0.00967692
			IFITM2	722.713	-5.20425	1.05561	15.5378	8.08738745043557e-05	0.00127342
			IFITM3	90.2627	-8.8962	1.63644	23.4555	1.27835953182315e-06	3.82446579935621e-05
			IFNAR1	2145.86	-0.608198	0.12451	23.2794	1.40091948128591e-06	4.13649521327176e-05
			IFRD1	2128.45	1.29005	0.367191	12.463	0.000415101	0.00488993
			IGF1	9.57462	4.3573	1.41558	9.25927	0.00234307	0.0193197
			IGFBP7	13.0849	-6.09538	1.60845	13.6	0.000226181	0.00306156
			IGLL1	58.5276	-6.84564	1.57523	13.2088	0.000278631	0.00360569
			IGSF3	1084.45	-3.61864	0.588118	28.4326	9.70191006985333e-08	4.01654010620351e-06
			IKZF3	9076.64	0.670806	0.248245	7.39899	0.00652604	0.0422182
			IKZF5	609.37	-1.07913	0.205596	26.2251	3.03841482347596e-07	1.08258618567808e-05
			IL10	520.112	-10.4898	2.33232	9.52268	0.00202948	0.0172729
			IL10RA	7920.73	-2.55211	0.458273	25.8239	3.74028429662788e-07	1.30006993627799e-05
			IL12A	61.4169	-4.75277	1.19777	11.2918	0.000778517	0.00805229
			IL13RA1	106.379	-8.22056	1.33783	35.3267	2.78779434999686e-09	1.66177696291542e-07
			IL13RA2	176.519	9.60236	1.69787	24.4173	7.75677985793988e-07	2.45440428365716e-05
			IL16	1033.99	-2.71121	0.775265	10.0373	0.00153399	0.0139787
			IL1R1	51.3546	5.80067	0.746219	65.6758	5.31539854137024e-16	9.33361484107603e-14
			IL1R2	850.425	6.06202	1.23077	17.7948	2.4605352924853e-05	0.000467797
			IL1RAP	1640.87	-1.53143	0.545136	7.21152	0.00724372	0.0455155
			IL1RN	244.559	-3.55165	1.05244	8.63208	0.00330294	0.025423
			IL23R	394.776	6.12828	0.996655	28.1146	1.14339840037834e-07	4.64864744523052e-06
			IL2RB	15899.2	-0.863236	0.28287	8.9298	0.00280555	0.0222981
			IL3RA	626.189	-4.30697	0.67044	29.1045	6.85775454180741e-08	2.97908372643557e-06
			IL6R	756.918	-3.98962	0.773961	19.2144	1.16827459246689e-05	0.000254803
			IL9R	2835.66	-2.32454	0.310863	47.7132	4.9337089751924e-12	4.62892837341129e-10
			ILDR1	820.047	2.3801	0.454541	26.6548	2.43246036929396e-07	8.88688746901497e-06
			IMMP1L	148.235	0.748362	0.275076	7.48981	0.00620489	0.0409425
			IMPDH2	11358.1	1.40122	0.270441	27.0464	1.98625046794898e-07	7.42782722165072e-06
			INADL	200.006	2.66148	0.593582	19.3148	1.10844312033985e-05	0.000245125
			INAFM2	253.01	-1.89062	0.487481	13.4334	0.000247186	0.00328807
			INF2	4168.92	0.638233	0.232295	7.64717	0.00568615	0.0384476
			INPP4B	1561.62	1.35984	0.370996	13.5483	0.000232501	0.00312154
			INPP5A	71.5996	-3.09838	0.563936	25.7172	3.95293267500789e-07	1.36850874443068e-05
			INPP5F	875.222	-2.75848	0.231671	118.689	1.22485829808505e-27	5.39482032623238e-25
			INPPL1	3894.62	-0.777346	0.261463	8.52319	0.00350649	0.026733
			INSL3	61.3205	-2.46158	0.538145	18.5644	1.64259070636406e-05	0.000338233
			INSL6	26.4753	8.32585	1.30476	43.7189	3.7908511002346e-11	2.96097216972018e-09
			INTS12	946.45	0.801797	0.167397	23.2459	1.42552503185718e-06	4.19352966699952e-05
			INTS4P2	7.6127	5.03224	1.46468	13.2795	0.000268326	0.0035046
			IPO5	9432.25	0.692023	0.24691	7.96092	0.0047798	0.0337438
			IPO7	7730.41	0.409639	0.114742	12.8741	0.000333158	0.00409183
			IPO9	5145.62	0.489747	0.132954	13.7213	0.000212032	0.00289468
			IPW	227.251	1.17364	0.407958	8.37406	0.00380615	0.0284001
			IQGAP2	3586.62	-1.85574	0.367727	22.6473	1.94635411441425e-06	5.4333434574212e-05
			IQSEC1	2418.14	-1.78799	0.506606	11.1399	0.000844914	0.00858229
			IRAK2	206.126	-1.67634	0.508504	9.87686	0.0016737	0.0149343
			IRF2BP1	1224.58	0.788372	0.116893	46.0699	1.14111025678626e-11	9.83339360413207e-10
			IRS1	285.842	2.68539	0.567973	21.419	3.69099560875769e-06	9.67345890453916e-05
			ISOC1	1274.71	0.583321	0.193939	9.15659	0.00247824	0.0202447
			ISX	157.898	8.12672	1.9381	11.7144	0.000620174	0.00670312
			ISYNA1	236.034	-2.58702	0.801908	8.68809	0.00320296	0.0247737
			ITCH	1881.93	-0.475373	0.161674	8.4845	0.00358185	0.0272019
			ITGA2	275.741	-2.71694	0.302504	69.3592	8.20686296259143e-17	1.56780745945602e-14
			ITGA4	6554.8	1.55642	0.578261	7.27085	0.00700827	0.0445408
			ITGA5	132.435	-5.38281	1.42004	9.2899	0.00230421	0.0191186
			ITGA9	255.091	-5.78949	1.35348	11.2393	0.00080084	0.00821885
			ITGAX	522.353	-4.74009	0.565325	48.493	3.31474914251148e-12	3.26451319277404e-10
			ITGB1	15123.3	-1.8775	0.233189	57.51	3.36258143728011e-14	4.55701634782166e-12
			ITGB7	7048.84	-2.71272	0.585936	17.563	2.77940231154982e-05	0.000515441
			ITIH4	183.156	1.63673	0.517817	10.0183	0.00154995	0.0140918
			ITM2A	2988.03	-13.9469	1.26756	212.561	3.79460241910641e-48	4.62824738133471e-45
			ITPKA	538.276	2.15871	0.502782	18.1166	2.07777501110358e-05	0.000411815
			ITPKB	1522.35	0.818734	0.268214	9.44527	0.00211695	0.0179098
			ITPRIP	1305.74	-0.881045	0.159394	29.3764	5.95992582003915e-08	2.65451078097024e-06
			ITSN1	467.976	-0.910325	0.24677	13.0685	0.000300309	0.00378213
			JADE1	1299.33	0.761597	0.218793	12.279	0.000458091	0.0053057
			JAK1	8598.71	-1.07046	0.239019	18.974	1.32509311274026e-05	0.000281644
			JAK2	862.31	-1.52897	0.41365	12.5085	0.000405111	0.00479719
			JAK3	6537.44	-1.30675	0.236188	28.4706	9.51306613129125e-08	3.95903350597779e-06
			JARID2	2688.58	-1.88849	0.491618	13.0813	0.000298251	0.00376248
			JMJD4	1293.33	0.84264	0.247755	11.7263	0.000616235	0.00666964
			JMJD7	175.167	-1.26061	0.397009	9.48693	0.00206941	0.0175375
			JPH3	266.36	5.31188	1.29885	13.1519	0.000287235	0.00367345
			KANSL3	2595.53	-0.824307	0.175873	21.1457	4.25660749051934e-06	0.000109241
			KCNA6	70.0444	-3.64248	1.0742	8.85729	0.00291921	0.022994
			KCNC4	156.415	-0.956168	0.297114	9.9794	0.00158301	0.0143266
			KCND2	11.3584	5.64802	1.76488	9.83979	0.00170777	0.015136
			KCNG3	103.329	-10.0548	2.13862	12.6856	0.000368483	0.00442626
			KCNH4	158.513	2.6891	0.661311	15.8734	6.77233534769429e-05	0.00109798
			KCNH8	20.5014	3.58425	1.05281	10.9949	0.000913633	0.00916291
			KCNJ3	280.212	11.7295	1.42992	54.473	1.57599636769409e-13	1.9222306466275e-11
			KCNK1	795.428	-2.60502	0.410899	33.5384	6.98723500103139e-09	3.75557959919843e-07
			KCNK10	158.734	3.74225	1.22029	8.37953	0.00379471	0.0283646
			KCNK4	79.7459	-8.7167	2.24294	8.8291	0.00296464	0.023294
			KCNK9	138.918	4.82703	0.591153	58.5209	2.01139570237077e-14	2.89703932376205e-12
			KCNMA1	55.9178	-4.40892	1.16573	10.5058	0.00119003	0.011326
			KCNQ3	188.185	-3.96977	1.20742	7.86945	0.00502771	0.0348881
			KCNQ5	1554.91	1.57802	0.520153	9.23241	0.00237768	0.0195441
			KCTD20	5764.71	-0.387579	0.092733	17.2119	3.34329998870052e-05	0.000607936
			KCTD21	536.408	-0.645164	0.219421	8.42726	0.00369636	0.0279035
			KCTD3	1424.39	0.551154	0.199682	7.70917	0.0054941	0.0374364
			KDM2A	5036.72	-0.326176	0.101793	10.1437	0.00144793	0.0133401
			KEL	13.3211	3.58946	1.18768	8.76984	0.00306252	0.0239091
			KHK	254.687	0.915177	0.327437	7.91489	0.00490296	0.0343229
			KIAA0101	2762.8	0.950423	0.220062	18.9041	1.37457320026425e-05	0.00029138
			KIAA0226	1586.03	-0.971015	0.158903	35.688	2.3158815824285e-09	1.41778449308827e-07
			KIAA0226L	12.512	-3.77837	1.14793	9.85108	0.00169732	0.0150856
			KIAA0319	93.7169	2.12016	0.581388	13.1526	0.00028712	0.00367345
			KIAA0586	746.812	0.465928	0.174445	7.20621	0.00726519	0.0455864
			KIAA0895L	778.492	-0.963041	0.308507	9.30264	0.00228824	0.0190328
			KIAA0922	848.694	-1.23258	0.348501	11.719	0.000618666	0.00669138
			KIAA1147	2580.21	0.94236	0.3164	8.9907	0.00271357	0.0217305
			KIAA1217	2296.63	-4.23261	0.581116	37.3003	1.01269125076794e-09	6.63522002982498e-08
			KIAA1324	698.803	-2.79106	0.563657	20.0418	7.57688394090019e-06	0.000176416
			KIAA1656	44.0772	-2.32096	0.652571	11.2487	0.000796786	0.00819315
			KIAA1715	1115.93	0.383392	0.128207	9.02086	0.00266915	0.0214506
			KIAA2018	1281.43	1.42747	0.426277	11.2929	0.000778059	0.00805229
			KIF12	5.22285	-5.74643	1.97788	7.20725	0.00726096	0.0455779
			KIF14	2007.54	1.01487	0.227435	20.1721	7.07776922187658e-06	0.000166259
			KIF1B	2204.32	-1.24718	0.365912	10.8545	0.000985543	0.00975453
			KIF21B	9286.38	-1.18259	0.420106	7.43453	0.00639842	0.0417139
			KIF3C	501.354	-1.27128	0.406553	9.13802	0.00250352	0.0204197
			KIF5A	159.803	-4.04191	1.19964	8.22991	0.00412056	0.0301225
			KIR2DL4	33.6578	-5.95352	1.27244	18.8621	1.40519245391731e-05	0.000296436
			KIR2DS4	1453.84	-12.9074	2.50802	10.9747	0.000923636	0.00923986
			KIR3DX1	127.276	-9.39225	2.02459	12.847	0.000338022	0.00414195
			KLC1	3982.82	0.461699	0.124609	13.8768	0.000195196	0.00270083
			KLC2	1905.87	0.590848	0.191007	9.68715	0.00185561	0.0161131
			KLF11	657.132	-2.09168	0.365134	28.7471	8.24726827327385e-08	3.52476241889569e-06
			KLF4	502.065	-4.81065	1.28528	9.2947	0.00229818	0.0190985
			KLF6	2983.4	-1.56699	0.264963	31.8996	1.62348469140731e-08	8.14619407182096e-07
			KLF8	199.446	6.38891	0.690331	70.5213	4.55334191630578e-17	9.02472367811806e-15
			KLHDC10	1375.95	0.732247	0.181937	16.4123	5.09542375535082e-05	0.000871554
			KLHDC4	1394.54	0.681442	0.241653	8.05658	0.00453386	0.0323532
			KLHL12	2635.39	0.987551	0.252593	15.488	8.30285934303765e-05	0.00130218
			KLHL2	1049.39	-0.677978	0.166348	16.156	5.83326499509389e-05	0.000970538
			KLHL20	611.846	0.630885	0.232854	7.43146	0.00640934	0.0417186
			KLHL22	643.057	-1.29039	0.422088	8.71663	0.00315321	0.0244485
			KLHL35	21.0658	-2.86732	0.787268	12.0044	0.000530758	0.00596013
			KLHL36	1922.27	-1.10808	0.216768	24.698	6.7052412481457e-07	2.17865379570898e-05
			KLHL4	54.4794	-9.13115	2.08779	11.9314	0.00055197	0.00613317
			KLHL6	1785.12	-0.87359	0.3152	7.3652	0.00664984	0.0428791
			KLRC1	101.598	8.82384	1.103	145.311	1.83601741831477e-33	1.16447568739196e-30
			KLRK1	39.4678	8.90158	1.23811	61.1352	5.32877619470384e-15	8.1243341676177e-13
			KPNA6	3354.67	-0.403085	0.122848	10.6003	0.00113069	0.0108743
			KRAS	1378.37	-1.08066	0.355286	8.75177	0.00309303	0.0240761
			KTI12	679.072	-0.664271	0.241208	7.37622	0.0066092	0.0426344
			KYNU	385.814	-5.27346	0.833361	26.1	3.24182730376253e-07	1.14227586063241e-05
			L1CAM	160.295	-3.27061	0.955123	9.19356	0.00242868	0.0198809
			LAIR2	402.319	-7.19279	1.68809	9.79876	0.0017463	0.0153403
			LAMA1	544.611	6.45675	1.36706	15.9021	6.6703205882442e-05	0.00108588
			LAMA5	82.1913	-2.77035	0.788749	10.2877	0.00133917	0.0124979
			LAMC1	1145.49	4.60413	1.24456	11.3188	0.000767252	0.00796696
			LAMP1	5059.35	-1.45188	0.301331	21.3497	3.82689421504395e-06	9.96374953591737e-05
			LAMP3	229.495	-3.51487	1.15081	7.09077	0.00774819	0.0478968
			LAMTOR3	1232.15	0.815358	0.227063	13.0699	0.000300081	0.00378213
			LAPTM4A	1674.89	-0.809713	0.198281	16.0692	6.10678877331903e-05	0.00100759
			LARP1B	973.778	0.79689	0.222741	12.9716	0.000316255	0.00394535
			LARP7	2272.75	0.650977	0.174478	14.1001	0.000173337	0.0024474
			LASP1	13939.4	-0.852507	0.264195	9.99105	0.00157303	0.0142444
			LAT2	776.087	-5.58618	0.81686	29.1175	6.81179225755693e-08	2.96724664933579e-06
			LATS2	487.487	-2.19545	0.379035	29.1834	6.58425071884222e-08	2.87602973548105e-06
			LBR	8615.78	0.834025	0.283445	8.77776	0.00304926	0.0238525
			LCE1B	52.4168	2.77017	0.889589	9.31161	0.00227706	0.0189987
			LCE1E	30.6925	3.26863	0.705512	20.9232	4.78079726964253e-06	0.000120134
			LCN10	93.4296	-4.27617	0.947462	14.9814	0.000108573	0.00165121
			LCN6	42.2977	-5.52591	1.40114	11.1411	0.000844361	0.00858217
			LDHC	22.8091	7.37966	1.32245	35.1654	3.02857543581264e-09	1.78517071041804e-07
			LDLRAD3	15.1544	-5.37947	1.61787	9.57596	0.00197142	0.0168559
			LDOC1	230.787	-11.2141	2.8848	7.14327	0.00752458	0.0469169
			LEPR	529.417	1.49216	0.305174	24.0534	9.37007905038189e-07	2.89613983280419e-05
			LEPROTL1	1981.5	-0.771733	0.171368	19.5908	9.59314889831133e-06	0.000217299
			LFNG	3087.63	-0.824702	0.26996	8.97426	0.00273809	0.0218826
			LGALS3	8021.36	-2.90381	0.226682	132.273	1.30404276077718e-30	7.38460786245819e-28
			LGALS3BP	734.747	-2.63166	0.497946	23.1996	1.4602671569016e-06	4.26408766847732e-05
			LGALS8	4079.93	-0.882526	0.304717	8.03519	0.00458772	0.0326787
			LGR4	561.077	-5.48602	1.40065	9.51647	0.00203636	0.0173222
			LGSN	35.159	5.19315	1.4211	11.2591	0.000792329	0.00816086
			LIG1	4149.94	0.430751	0.150513	8.27544	0.0040185	0.0295995
			LIMK1	2052.47	-2.0261	0.499927	14.3859	0.000148911	0.00214648
			LIN28B	144.835	7.30688	0.884123	59.0125	1.56676893444271e-14	2.32174656303959e-12
			LIN7A	143.089	-10.5245	2.23054	12.0814	0.000509265	0.00578018
			LIN9	606.972	1.37114	0.303214	20.6244	5.5879248329147e-06	0.000136311
			LINC00094	407.591	-1.47501	0.324044	19.1427	1.21303252751118e-05	0.000262041
			LINC00221	1108.17	10.9386	0.73918	343.793	9.52281655792272e-77	7.54968896712114e-73
			LINC00226	92.1448	10.125	1.14523	120.699	4.44806703438538e-28	2.07436914403572e-25
			LINC00319	353.388	10.0001	1.35299	41.7229	1.05169233818732e-10	7.97877211210441e-09
			LINC00398	14.4066	-3.73896	1.14845	9.32408	0.00226161	0.0189136
			LINC00467	188.178	1.52342	0.448413	11.6055	0.000657578	0.00704021
			LINC00526	26.5051	-6.20693	1.25701	29.3192	6.13838869799472e-08	2.71115017257393e-06
			LINC00539	47.9521	-2.57388	0.783356	9.31024	0.00227876	0.0189987
			LINC00540	210.524	4.40744	1.50682	7.22011	0.00720915	0.0454372
			LINC00599	39.9629	-6.82965	1.50757	17.5762	2.76022215525782e-05	0.000512483
			LINC00623	265.214	-1.62061	0.259097	36.2504	1.73524403076269e-09	1.0918265615783e-07
			LINC00641	595.774	-0.574355	0.197219	8.29632	0.00397255	0.0293517
			LINC00667	225.061	-8.29839	1.02419	52.9235	3.46795957696113e-13	3.92771193230683e-11
			LINC00689	417.075	6.05523	1.35878	14.6452	0.000129762	0.00191753
			LINC00877	123.689	3.91667	0.619454	36.1357	1.84039695059179e-09	1.15341241298749e-07
			LINC00886	156.592	3.48276	0.760682	19.1521	1.20706115283475e-05	0.000261596
			LINC00892	354.509	-11.8334	1.23401	216.898	4.2961143513953e-49	5.67659909631032e-46
			LINC00900	28.7849	5.37237	1.14562	20.2411	6.82693742233722e-06	0.000161525
			LINC00938	425.775	-1.61889	0.484643	10.1546	0.00143943	0.0132958
			LINC00958	25.3455	6.21488	1.67529	11.8477	0.000577324	0.00637025
			LINC00963	231.234	-1.72246	0.537486	9.29325	0.0023	0.0191036
			LINC00969	45.2045	-1.19771	0.422289	7.74822	0.00537655	0.0368253
			LINC00987	179.125	3.24718	0.513874	37.366	9.79161907155524e-10	6.44215402483734e-08
			LINC00998	1196.34	1.47921	0.288006	26.5399	2.58145221920653e-07	9.34509278258875e-06
			LINC01004	446.005	1.23606	0.41782	8.84531	0.00293843	0.0231244
			LINC01012	75.7064	1.46275	0.531251	7.63807	0.0057149	0.0384985
			LINC01093	28.1703	4.74829	1.24882	12.8163	0.000343616	0.00419176
			LINC01116	9.56283	5.36787	1.66031	10.525	0.00117769	0.0112423
			LINC01139	43.9179	6.5831	2.00199	8.23278	0.00411405	0.0301026
			LINC01208	34.8713	7.99541	1.71684	17.9423	2.27707045500246e-05	0.000440308
			LINC01281	58.4097	-8.26718	1.9817	11.568	0.000670979	0.00716917
			LINC01389	8.54999	3.25229	0.998041	10.9539	0.000934067	0.00931482
			LINC01399	7.10038	-4.25958	1.50028	8.00226	0.0046719	0.033174
			LINC01420	797.901	0.514341	0.138627	13.9114	0.00019163	0.002663
			LINC01511	7.75384	5.80781	1.81874	9.34111	0.00224069	0.0187584
			LITAF	3936.21	-2.57518	0.593015	15.6686	7.54682527728069e-05	0.00120143
			LIX1L	1563.7	-0.516517	0.184149	7.70454	0.0055082	0.0374681
			LMBR1L	739.081	-0.660713	0.239146	7.42263	0.00644085	0.0418721
			LMF1	129.62	-1.81515	0.633954	7.37668	0.00660752	0.0426344
			LMNA	18141.6	-3.14489	0.834069	11.1434	0.000843331	0.0085772
			LMO4	4395.77	-1.6618	0.528844	8.92268	0.00281652	0.0223629
			LOC100130238	20.2249	7.93793	1.71161	18.3131	1.87416432577242e-05	0.000377595
			LOC100130872	487.827	1.1967	0.444078	7.34294	0.00673265	0.0432373
			LOC100131289	52.354	7.85713	1.14582	85.255	2.62258597452028e-20	6.93062053533226e-18
			LOC100133091	403.184	-2.63249	0.557256	18.5843	1.62550391939975e-05	0.000336036
			LOC100133331	904.443	1.00409	0.297771	11.5196	0.000688655	0.00731367
			LOC100133985	31.4094	2.38239	0.749358	9.97653	0.00158548	0.0143299
			LOC100287042	91.1797	1.36088	0.347355	15.519	8.16810970282163e-05	0.00128358
			LOC100287225	40.0612	6.9109	2.00121	9.21436	0.00240124	0.0196969
			LOC100294145	966.149	0.894442	0.26503	11.5439	0.000679702	0.00722828
			LOC100294362	36.8519	-3.79213	1.06918	9.92748	0.0016283	0.0146031
			LOC100505912	8.34621	4.5366	1.46639	9.57923	0.00196791	0.0168393
			LOC100505938	29.9509	6.03234	1.06774	34.0238	5.44419760078073e-09	2.96643289202678e-07
			LOC100506314	27.4301	8.37692	1.39695	34.955	3.37420632831738e-09	1.94550601970183e-07
			LOC100507373	69.3981	-1.92176	0.592297	9.50864	0.00204506	0.017359
			LOC100507437	35.315	2.88876	0.544005	28.1771	1.10708427574474e-07	4.52420831861047e-06
			LOC101927021	148.188	1.13545	0.427509	7.13825	0.0075457	0.0469932
			LOC101927415	27.2973	2.38825	0.735184	10.4491	0.0012271	0.0116256
			LOC101927905	11.8695	4.31286	1.35564	9.6522	0.00189125	0.0163688
			LOC101928370	24.8416	-1.72582	0.58925	8.12664	0.00436195	0.031495
			LOC101928674	4.42127	-5.50965	1.89144	7.51278	0.00612626	0.0405926
			LOC101929099	25.1063	2.63328	0.725429	13.0445	0.000304173	0.00381866
			LOC101929450	165.339	-6.03419	1.37716	11.8183	0.000586517	0.00643586
			LOC101929574	19.4411	-3.52479	0.915677	13.2131	0.000277995	0.00360121
			LOC101929698	4.72395	-5.60185	1.90439	7.57886	0.00590567	0.0394773
			LOC102467222	57.4947	6.16525	1.08611	27.8996	1.27777174472997e-07	5.08529799706276e-06
			LOC102467226	7.50795	5.75445	1.90752	8.09432	0.00444042	0.031888
			LOC102723649	64.6547	5.11904	0.90215	27.9763	1.22807263987921e-07	4.94221314160527e-06
			LOC105376360	55.6135	6.11647	0.974801	36.0749	1.89878071756791e-09	1.18066929638262e-07
			LOC105747689	13.1401	-4.15343	1.26565	9.52949	0.00202196	0.0172182
			LOC146880	680.262	-0.796401	0.220856	12.563	0.000393454	0.00468364
			LOC220729	384.521	-0.539905	0.185139	8.34995	0.00385698	0.0286984
			LOC283788	310.707	0.850189	0.306749	7.78229	0.00527608	0.0362683
			LOC286114	56.0273	8.68265	1.46897	32.1637	1.4171729097384e-08	7.24861085703617e-07
			LOC388813	7.02567	-5.19081	1.71418	8.53953	0.00347515	0.0265552
			LOC389834	239.972	4.47616	1.02167	16.1893	5.73176493838745e-05	0.000956662
			LOC401463	18.7948	-3.04414	0.845563	11.727	0.000616011	0.00666964
			LOC643201	8.3857	5.18115	1.65694	9.94154	0.0016159	0.014533
			LOC646762	47.4027	4.46495	1.05318	15.8195	6.96797544133481e-05	0.00112509
			LOC648987	255.719	0.896021	0.240414	14.0746	0.0001757	0.00247234
			LOC728323	68.6727	1.16935	0.396387	8.81416	0.00298901	0.0234391
			LOC729218	1032.69	1.51674	0.353668	18.4849	1.71253422840929e-05	0.000349022
			LOC729737	1441.91	4.57027	0.293998	204.811	1.86262775040625e-46	2.10955897217439e-43
			LONRF3	14.5361	-7.22485	1.84438	11.9513	0.000546091	0.0060849
			LOXL1	35.017	-3.77558	0.79985	19.0056	1.30338626924215e-05	0.000278149
			LOXL1-AS1	80.379	-4.57004	0.634016	43.0254	5.40328875955419e-11	4.17924617421909e-09
			LOXL3	738.402	1.98088	0.72264	7.43388	0.00640072	0.0417139
			LPA	22.1051	6.60258	2.04573	8.71664	0.00315319	0.0244485
			LPAR6	244.689	-11.2986	1.96698	18.2961	1.89093366839024e-05	0.00038049
			LPCAT1	3111.29	-1.3918	0.392743	11.6032	0.000658378	0.00704402
			LPCAT3	1163.82	-1.23294	0.127066	89.0942	3.76459294265654e-21	1.06591760176361e-18
			LPIN2	1026.34	-1.48103	0.408086	12.0991	0.000504459	0.00574206
			LPPR2	145.704	-3.11223	0.369472	61.136	5.3264117674095e-15	8.1243341676177e-13
			LRCH1	1369.92	-0.832081	0.251144	10.5604	0.00115534	0.0110622
			LRCH2	26.8789	6.3238	1.75724	10.903	0.000960075	0.00955016
			LRCH3	828.506	-0.711328	0.249518	7.87931	0.00500035	0.0347439
			LRGUK	29.244	3.32612	0.975253	10.9925	0.000914813	0.00916895
			LRIG1	1488.68	-4.45408	0.966203	14.5712	0.00013496	0.00198326
			LRP11	90.5248	-4.27012	0.81065	20.9372	4.74586107807135e-06	0.000119558
			LRP12	710.794	-2.04739	0.322107	35.577	2.45164060971022e-09	1.48371043922005e-07
			LRP3	835.156	3.84347	0.588083	37.736	8.09973358742195e-10	5.37361404862604e-08
			LRP5	634.311	-3.89363	1.17078	8.04499	0.00456297	0.0325171
			LRP5L	171.428	-1.47932	0.532307	7.12942	0.00758291	0.0471694
			LRRC16A	98.7813	5.31761	0.879832	30.5633	3.23150807434031e-08	1.52043893254421e-06
			LRRC3	28.5941	-2.30007	0.800997	7.3606	0.00666684	0.0429364
			LRRC39	33.9103	1.55605	0.544872	8.24009	0.00409751	0.0300149
			LRRC75A-AS1	11735.2	0.796613	0.189471	17.9205	2.30327293873444e-05	0.000442532
			LRRC8B	657.648	-1.91344	0.429408	17.6298	2.68354474418834e-05	0.000501181
			LRRC8C	2905.21	-3.01453	0.522955	26.4466	2.70918871618799e-07	9.7764816071351e-06
			LRRFIP1	7146.93	-1.48817	0.426592	11.1546	0.000838215	0.00854161
			LRRK1	122.751	-4.99743	1.23641	11.0092	0.000906626	0.0090984
			LSM4	4698.68	0.792762	0.22848	12.2042	0.000476811	0.00548644
			LSM8	1784.54	0.61484	0.199303	9.63664	0.00190734	0.016467
			LSP1	15227.1	-4.36099	0.455795	63.2369	1.83280709488917e-15	2.99597827799615e-13
			LTBP3	800.897	-1.87525	0.52015	11.5542	0.000675952	0.00720773
			LTF	21.4207	3.75645	1.33995	7.21992	0.00720989	0.0454372
			LTK	202.434	2.28971	0.532188	18.1253	2.06835243985242e-05	0.000410461
			LUC7L2	5402.29	0.496728	0.14557	11.7768	0.000599749	0.00654384
			LURAP1L	69.4494	-6.2671	0.923004	41.9876	9.18558640064185e-11	7.00224317156621e-09
			LUZP1	1265.72	-1.33929	0.381734	11.4298	0.000722762	0.00758948
			LUZP2	45.2014	7.65321	2.03009	11.0838	0.000870842	0.00880616
			LVRN	152.997	3.37655	0.878007	13.5762	0.000229068	0.00309115
			LYL1	204.806	-6.24755	0.525772	131.455	1.96887412350396e-30	1.07649890007858e-27
			LYN	779.729	-5.44465	0.930491	21.4553	3.62168771905217e-06	9.52329692757732e-05
			LYPLAL1	403.993	0.621152	0.194313	10.3359	0.00130465	0.0122116
			LZTS1	61.3502	-3.33254	0.637582	22.9756	1.64069927438275e-06	4.6705435717438e-05
			MACROD1	144.891	-1.05493	0.362663	8.08063	0.00447408	0.032071
			MAD2L1	3505.5	1.35688	0.347043	15.4159	8.62602542661615e-05	0.00134813
			MAFF	497.66	-1.56501	0.456482	10.7384	0.00104937	0.0102582
			MAGEA12	188.522	7.70536	1.563	16.6702	4.44731106980697e-05	0.000771
			MAGEC1	38.6495	6.44822	2.00528	7.99374	0.00469393	0.0333077
			MAGI1	1549.09	-1.564	0.253488	34.7932	3.66642520624633e-09	2.09118122554827e-07
			MAGI3	146.57	1.68927	0.449508	14.1559	0.000168272	0.00238224
			MALRD1	127.419	6.51234	1.42705	15.415	8.6298444660277e-05	0.00134813
			MAMDC2	43.6101	-2.84056	0.588573	20.6854	5.41282666625314e-06	0.000132652
			MAN1A1	2392.29	-1.06583	0.386943	7.18082	0.0073687	0.04609
			MAN1A2	741.214	0.815186	0.287708	8.13736	0.00433625	0.0313666
			MAP10	55.881	2.85364	0.778329	12.9028	0.000328091	0.00404265
			MAP2	137.732	6.1945	1.28329	17.6121	2.70863053035294e-05	0.000504677
			MAP2K3	5443.69	-0.979152	0.333767	8.19138	0.00420899	0.0306699
			MAP2K6	108.636	1.66655	0.440687	14.3656	0.000150526	0.00216582
			MAP2K7	1987.08	-0.447304	0.114449	15.0229	0.000106216	0.00162094
			MAP3K1	944.09	-0.9449	0.323852	8.13157	0.00435011	0.0314382
			MAP3K14	1915.47	-0.843205	0.254491	10.5498	0.00116202	0.0111128
			MAP3K7CL	88.9306	-6.96167	0.872367	78.399	8.41927376451027e-19	1.93472470739239e-16
			MAP4K4	5093.3	-0.995393	0.354782	7.48398	0.00622503	0.0410128
			MAP7D1	6758.4	-0.343474	0.122629	7.74204	0.00539499	0.0369197
			MAPK10	46.3126	3.18332	0.993147	9.64162	0.00190217	0.0164457
			MAPK14	2721.92	-0.443563	0.136455	10.3845	0.00127077	0.0119439
			MAPK6	2768.06	0.565021	0.183124	9.63621	0.00190778	0.016467
			MAPK8IP3	2366.83	-0.723577	0.217066	10.7539	0.00104059	0.0101849
			MAPK9	1743.31	0.913885	0.201763	20.7942	5.11385303442097e-06	0.000126765
			MAPKAPK2	7004.07	-0.920971	0.20897	18.562	1.64466366102292e-05	0.000338233
			MAPKBP1	2595.93	-1.91186	0.515988	12.1444	0.000492363	0.00563269
			MARCH6	3247.32	-0.947389	0.151713	37.2565	1.03569180976849e-09	6.75799561139473e-08
			MARCKS	2246.08	-8.92092	0.566619	139.746	3.02552624933347e-32	1.8451055465166e-29
			MARK1	341.545	6.16114	1.28582	16.8926	3.95548096588833e-05	0.000699199
			MARK3	3188.2	0.462524	0.145815	10.1707	0.00142687	0.0131929
			MARVELD1	717.35	2.12936	0.319012	43.8943	3.46600100839367e-11	2.73417472582537e-09
			MAST1	181.165	1.38678	0.440452	9.99636	0.0015685	0.0142115
			MAST4	3265.31	1.29543	0.459324	8.03032	0.00460008	0.0327521
			MASTL	1279.61	0.544255	0.205393	7.10402	0.00769111	0.047581
			MATK	299.87	-10.6295	1.97641	16.3499	5.26586809442226e-05	0.000894915
			MB	591.712	-6.80031	1.18437	18.4703	1.7257072300691e-05	0.000350805
			MBD2	7089.96	0.77966	0.2702	8.44074	0.00366907	0.0277561
			MBNL3	680.037	0.980781	0.366553	7.25473	0.00707146	0.0448668
			MCCC1	925.53	-0.649706	0.228136	7.88923	0.00497302	0.0346298
			MCL1	15811.8	-0.835728	0.235922	12.0537	0.000516903	0.00585012
			MCM2	11576.3	0.892291	0.271046	10.9865	0.000917755	0.00919263
			MCM5	7998.37	0.572359	0.21022	7.50516	0.00615225	0.0406628
			MCM6	9954.9	0.457314	0.164422	7.82056	0.00516553	0.0356417
			MCM7	15786	1.20695	0.264062	21.1221	4.30939109957893e-06	0.000109855
			MCMBP	4254.39	-1.09993	0.268782	15.8128	6.99287156945562e-05	0.00112797
			MCTP2	1128.96	-5.85577	0.664703	47.3694	5.87926487406557e-12	5.35779555630294e-10
			MDK	99.7866	-3.77775	1.01675	10.4291	0.00124047	0.0117146
			MDM1	646.612	0.793963	0.293147	7.43413	0.00639982	0.0417139
			MDM2	8946.77	0.74313	0.206124	13.1753	0.000283671	0.00364201
			MDM4	2530.12	0.803371	0.238787	11.4739	0.000705799	0.00744092
			ME3	172.986	-4.82604	1.20033	10.9221	0.000950258	0.00945844
			MECOM	61.2611	8.1081	1.7893	16.7624	4.23637066436741e-05	0.000739779
			MED10	1252.39	-1.16077	0.412836	7.4349	0.0063971	0.0417139
			MED12L	246.148	-2.06115	0.250875	61.3621	4.74873909538803e-15	7.52960070964726e-13
			MED15	3567.31	-0.963202	0.166765	31.8251	1.68697375215466e-08	8.43806177102973e-07
			MEIS3	9.30506	-5.60136	1.76875	8.86005	0.0029148	0.0229744
			MEPCE	3739.57	1.19376	0.169591	50.1096	1.45393864389166e-12	1.52673186341365e-10
			MESDC1	4173.5	1.2772	0.384754	11.1288	0.000849967	0.00862231
			METAP1	3002.61	0.550529	0.192044	8.31719	0.00392716	0.0291038
			METRNL	1382.29	-5.39842	0.633686	45.8305	1.28943138415237e-11	1.09476146055675e-09
			METTL14	1144.97	0.751853	0.155545	23.6681	1.14461685738204e-06	3.46355818523848e-05
			METTL18	389.461	0.796413	0.177169	20.4598	6.08965153333713e-06	0.000146693
			METTL21A	651.587	0.81049	0.290617	7.88261	0.00499125	0.0347016
			METTL2B	1048.51	0.795326	0.183245	19.0898	1.2470684624529e-05	0.000267934
			METTL6	596.258	0.63239	0.154437	16.9663	3.80493368089707e-05	0.000677877
			METTL7A	851.31	3.26949	0.452323	48.1738	3.90056926412372e-12	3.74832886375429e-10
			METTL8	919.934	0.89962	0.213858	17.9326	2.2887071605191e-05	0.000441481
			MEX3D	614.167	-1.45562	0.247764	31.9699	1.56583621186191e-08	7.90697419594984e-07
			MFI2-AS1	43.8564	2.07831	0.571198	13.2041	0.000279344	0.00360569
			MFSD3	456.99	1.23598	0.177699	48.9396	2.63968328581066e-12	2.61592613623836e-10
			MFSD8	532.114	0.599871	0.211431	8.14615	0.00431527	0.0312862
			MGEA5	6873.89	-0.814408	0.167098	22.8583	1.74397555766425e-06	4.92914018579757e-05
			MGLL	1062.76	-4.23688	1.04069	11.6266	0.00065014	0.00697943
			MGME1	1433.8	0.511465	0.185734	7.66929	0.00561685	0.038109
			MGST3	740.853	-1.28499	0.466636	7.07078	0.00783513	0.0483855
			MIA3	2202.11	0.590724	0.189545	9.83343	0.00171368	0.0151642
			MIB2	1299.91	1.30601	0.387627	11.4593	0.000711387	0.00748988
			MICALCL	184.781	2.03108	0.696262	8.41407	0.00372329	0.0280388
			MIER2	847.441	-0.695773	0.235437	8.4756	0.00359942	0.0272838
			MIF-AS1	56.3697	2.3314	0.836361	7.60947	0.00580626	0.0389772
			MIOS	1057.55	0.91796	0.270936	11.6345	0.000647403	0.00695476
			MIR205HG	76.6682	5.80671	0.693922	68.4777	1.28320704134724e-16	2.36587567995371e-14
			MIR22HG	165.081	-2.48796	0.587702	15.2729	9.30430207378131e-05	0.0014379
			MIR4458HG	65.605	-6.52605	1.01481	38.273	6.15073261872723e-10	4.13245832214148e-08
			MIR4697HG	278.099	-2.28363	0.703568	9.05123	0.00262518	0.0211401
			MIR762HG	91.5121	0.942504	0.355775	7.10535	0.00768541	0.047581
			MIRLET7BHG	154.463	2.80013	0.653098	17.5508	2.7973225445831e-05	0.000517554
			MIS12	1343.6	0.471665	0.1733	7.48705	0.00621442	0.0409712
			MIS18BP1	1982.31	0.496524	0.166345	9.01007	0.00268496	0.0215596
			MKL1	2685.64	-1.29032	0.188793	43.5868	4.05563482007356e-11	3.15226204446502e-09
			MKLN1	1698.58	0.59239	0.184114	10.4803	0.00120655	0.0114557
			MKNK1	1118.22	-0.73023	0.172509	17.3739	3.0701514241423e-05	0.000564737
			MKRN9P	20.8491	6.5245	1.82898	11.3025	0.000774049	0.00802118
			MLH1	2097.35	0.733464	0.221871	11.0761	0.000874491	0.00883181
			MLLT11	437.652	-3.1125	1.0313	7.18872	0.00733632	0.0459418
			MLXIP	1328.48	-1.64962	0.451469	12.0915	0.000506516	0.00575562
			MMAA	271.121	-0.551146	0.181068	9.1167	0.00253286	0.020616
			MMAB	634.619	1.06589	0.266388	16.2154	5.6531878960879e-05	0.000945537
			MMP16	49.0307	9.21532	1.32577	49.1769	2.3389303518154e-12	2.33245784014999e-10
			MND1	493.788	1.11238	0.183001	37.4132	9.55749927813941e-10	6.31432118975744e-08
			MOB2	758.996	-0.769858	0.251676	9.0425	0.00263774	0.0212305
			MOB3B	242.109	-2.79125	0.898636	7.8914	0.00496705	0.0346035
			MOB3C	624.423	-0.898042	0.306207	8.2484	0.00407879	0.0298998
			MOBP	29.6372	3.27061	1.07326	8.73732	0.00311763	0.0242319
			MORF4L1	7783.34	-0.693688	0.215522	10.0379	0.00153348	0.0139787
			MPHOSPH8	2652.65	-0.394073	0.146637	7.11365	0.0076499	0.0474196
			MPHOSPH9	1206.37	0.610874	0.220716	7.75572	0.00535427	0.0367044
			MPP5	791.225	-0.785865	0.213823	13.0562	0.000302282	0.00380094
			MPPE1	717.608	0.611608	0.161465	14.517	0.000138903	0.00202248
			MPZ	314.53	-2.32021	0.758083	8.01059	0.00465045	0.0330662
			MPZL2	25.0462	-4.80029	1.53084	7.35526	0.00668669	0.0430118
			MPZL3	1393.53	-2.39293	0.332117	44.1324	3.06892349299991e-11	2.47009395456886e-09
			MRC2	3040.87	-4.15065	0.96828	12.9763	0.000315467	0.00394044
			MRFAP1	5097.95	-0.716087	0.216167	10.6203	0.00111853	0.0107755
			MROH7	24.9927	-8.00624	1.4072	34.9667	3.353976383356e-09	1.94089961804718e-07
			MRPL24	1519.42	0.617177	0.206061	9.08419	0.00257829	0.0208791
			MRPL36	597.924	-1.41648	0.269627	25.6111	4.17621827061429e-07	1.43640166808807e-05
			MRPL39	1031.33	-0.550264	0.136885	15.8318	6.9229300573831e-05	0.00111896
			MRPS14	1035.22	0.843989	0.152464	31.0493	2.51558378519334e-08	1.20869989387957e-06
			MRPS18B	2356.52	0.58724	0.118248	24.9599	5.85365186623342e-07	1.94174694541835e-05
			MSC	4378.31	1.37403	0.393516	12.2901	0.000455363	0.00528567
			MSH3	797.306	0.875437	0.204299	18.6073	1.60605910684817e-05	0.00033245
			MSH5	629.872	1.09377	0.399766	7.57785	0.005909	0.039483
			MSH6	4657.79	0.73779	0.208741	12.6621	0.00037315	0.00447216
			MSN	37398.4	-1.177	0.23712	23.1252	1.5178595801352e-06	4.41280030066942e-05
			MSR1	326.628	6.22861	1.52399	12.1631	0.000487433	0.00558758
			MSRB3	58.6025	4.97713	1.32513	11.7557	0.000606561	0.00659194
			MT1DP	9.80844	-6.65697	1.63165	14.8492	0.000116458	0.00174698
			MT1X	373.204	-2.10415	0.6313	9.6906	0.00185213	0.0160993
			MTA1	5315.78	1.45162	0.169704	73.6498	9.32816726966672e-18	1.89624897727994e-15
			MTERF2	221.669	1.03578	0.233371	19.9547	7.92980528837648e-06	0.000182448
			MTHFD2L	119.395	1.31031	0.373014	12.4735	0.000412768	0.0048733
			MTHFS	572.588	0.877857	0.213436	17.1424	3.46788538066429e-05	0.000626987
			MTIF2	1707.25	0.641719	0.162788	15.7359	7.28280867601753e-05	0.00116879
			MTL5	39.5903	-2.82468	0.919683	7.96979	0.00475645	0.0336089
			MTMR7	6.47017	-5.06618	1.75106	7.56628	0.00594704	0.039687
			MTOR	3376.95	0.447557	0.151943	8.76828	0.00306515	0.0239178
			MTRR	1195.07	-1.22005	0.336551	12.3152	0.000449295	0.00522289
			MTSS1	1188.97	-5.4388	1.11265	14.85	0.00011641	0.00174698
			MTX2	1217.1	0.640387	0.151641	18.0541	2.14711021148465e-05	0.000420303
			MUC4	30.2108	3.89344	1.2509	8.75809	0.00308232	0.0240164
			MUTYH	677.313	0.767224	0.255786	9.11581	0.0025341	0.020616
			MVP	6236.73	-1.95777	0.307213	35.7841	2.20439658356413e-09	1.35993800119071e-07
			MX2	94.2995	-2.49649	0.595026	15.1708	9.82126157882719e-05	0.00151071
			MXD1	447.36	-1.46264	0.343869	16.7083	4.35894303133945e-05	0.000758676
			MXRA7	1478.27	-2.86299	0.484586	28.2653	1.0577420304468e-07	4.34857009786728e-06
			MYB	5384.67	0.854562	0.253311	11.5379	0.000681914	0.00724693
			MYH10	2332.28	2.53142	0.441547	31.6601	1.83654430450362e-08	9.10007702881545e-07
			MYLIP	531.391	-2.40098	0.670345	10.8742	0.00097515	0.00967692
			MYO10	479.944	-4.53854	1.04791	12.8312	0.000340895	0.00416749
			MYO1B	1777.77	-5.95796	0.847157	29.3328	6.09544816875817e-08	2.70014584745128e-06
			MYO1E	3202.52	-7.71964	0.355724	276.069	5.39845269217417e-62	1.71195731774227e-58
			MYO1F	4562.63	-4.44352	0.782483	22.0924	2.5982995702934e-06	7.05456129907057e-05
			MYO7A	5020.51	-8.52267	1.0956	28.478	9.47696593327993e-08	3.95438873258122e-06
			MYO9B	6137.71	-0.941218	0.184269	24.9067	6.0173901209264e-07	1.97949663397114e-05
			MYRF	951.772	-4.14784	0.955603	13.3521	0.000258136	0.00339652
			MYRIP	4437.36	1.5704	0.507649	9.60096	0.00194476	0.0167133
			MYT1	21.453	4.01341	1.17925	10.695	0.00107427	0.0104501
			MZF1	394.921	-0.798563	0.282111	7.73997	0.00540116	0.036946
			MZF1-AS1	64.7499	1.35883	0.434765	9.87148	0.00167861	0.0149696
			NAA50	4637.88	-0.942089	0.313217	8.63252	0.00330215	0.025423
			NAAA	814.97	-1.39854	0.337663	15.8829	6.73863699487461e-05	0.00109475
			NAALAD2	19.7472	7.17081	2.35925	7.12675	0.00759423	0.0472212
			NAALADL2-AS2	26.1913	8.31005	2.67599	7.23401	0.00715351	0.0452257
			NAB1	4019.73	1.12398	0.167471	45.5902	1.45769095720859e-11	1.22942275624997e-09
			NACC1	8355.74	-1.49178	0.355984	16.0924	6.03271139171906e-05	0.000997442
			NACC2	161.114	-2.76698	0.883726	8.06626	0.0045097	0.032268
			NAGA	1668.31	-0.50883	0.173494	8.42708	0.00369673	0.0279035
			NALCN-AS1	80.7452	6.8893	1.73845	11.5526	0.000676536	0.00720911
			NAMPT	16133.1	0.658865	0.230392	8.28641	0.0039943	0.0294712
			NAP1L1	23893.4	0.542994	0.167459	10.6419	0.00110554	0.0106952
			NAPB	594.187	-0.523028	0.191748	7.29677	0.00690787	0.0440238
			NAPSA	395.684	5.36017	1.1464	17.0987	3.54862134368992e-05	0.000640124
			NARF	1671.66	-1.07496	0.185126	31.9761	1.56080112276901e-08	7.90672926601453e-07
			NAV1	362.03	2.64458	0.632278	16.7751	4.20821558356379e-05	0.000735672
			NBEA	125.152	1.68879	0.601895	7.88477	0.00498529	0.0347001
			NBL1	760.154	-5.65881	0.896466	24.5692	7.16882423160672e-07	2.31090827190261e-05
			NBN	2286.94	0.66078	0.1837	13.1078	0.000294066	0.00372718
			NBPF10	112.265	-2.21222	0.383542	29.9382	4.46043308683321e-08	2.03817368947629e-06
			NBPF14	1545.06	-1.46034	0.358015	15.3041	9.15183184276191e-05	0.00141849
			NBPF3	315.033	-1.87565	0.461598	14.748	0.000122879	0.00182946
			NBPF8	2372.12	-1.86904	0.171453	106.215	6.61478177531098e-25	2.38372681430298e-22
			NBPF9	1018.97	-0.768443	0.21898	11.9008	0.0005611	0.00621497
			NCAM2	366.838	4.91222	0.907682	23.8569	1.03767257358999e-06	3.18246350615918e-05
			NCAN	167.157	-8.29898	2.10388	8.4049	0.00374211	0.0281075
			NCAPG	4041.15	0.707225	0.208662	11.6418	0.000644869	0.00693223
			NCK1	629.224	-1.06781	0.247287	17.7225	2.55580950081455e-05	0.000482439
			NCK2	4436.25	-1.21472	0.327257	12.9003	0.000328529	0.00404265
			NCKAP1L	5329.48	-1.01492	0.359583	7.56411	0.00595422	0.0397015
			NCKAP5L	150.393	1.91416	0.564787	11.4215	0.000725983	0.00761826
			NCOA2	2416.06	1.80187	0.465776	14.9065	0.000112973	0.00170437
			NCOA3	3251.79	-1.5684	0.29244	26.2209	3.04511502782809e-07	1.08258618567808e-05
			NCOA7	2983.42	1.07019	0.28683	14.0977	0.000173554	0.00244829
			NCOR2	6323.36	-0.768672	0.28045	7.24636	0.00710449	0.0450055
			NCSTN	2344.6	-0.472471	0.14043	11.111	0.000858159	0.00869455
			NDFIP2	2777.84	-1.10527	0.128982	69.5592	7.41556079654802e-17	1.43391624378129e-14
			NDNF	50.5403	-5.36101	1.57882	7.839	0.0051131	0.0353569
			NDRG1	4114.54	-1.61453	0.580693	7.01282	0.0080928	0.0496208
			NDUFA5	2024.38	1.17711	0.271351	19.0354	1.2831861861759e-05	0.000274578
			NDUFA7	1389.46	0.713206	0.144991	24.5105	7.39060189677731e-07	2.36738148838992e-05
			NDUFS1	3190.08	0.326906	0.113024	8.43519	0.00368029	0.0278277
			NECAP2	3244.55	-0.825139	0.162145	24.924	5.96340440511539e-07	1.96693993437944e-05
			NEDD1	1746.97	0.548894	0.202789	7.41356	0.00647342	0.0419831
			NEFH	737.091	9.51544	0.620241	266.816	5.60966908650097e-60	1.48244855059266e-56
			NEK4	765.598	0.69684	0.117553	35.5574	2.47649266242463e-09	1.49305200210665e-07
			NEK7	3570.91	0.991328	0.215709	21.4008	3.72613048729643e-06	9.7494265687413e-05
			NELL2	58.3605	4.49372	1.13473	13.567	0.000230194	0.00310106
			NET1	2179.89	-0.633497	0.22943	7.4164	0.00646321	0.0419831
			NF1	1689.28	0.667898	0.185331	13.1556	0.000286668	0.00367345
			NF2	1905.39	-0.559811	0.181355	9.31006	0.00227898	0.0189987
			NFASC	105.988	-4.43428	1.21669	9.3924	0.00217887	0.0183669
			NFATC3	5164.14	-1.40841	0.384918	12.3512	0.000440711	0.00513555
			NFE2	33.0124	-7.44063	1.69662	15.7083	7.38976247725315e-05	0.00118117
			NFE2L3	2095.32	1.06282	0.318157	11.3014	0.000774497	0.00802118
			NFIC	347.33	-1.15439	0.413991	7.33558	0.00676027	0.043362
			NFXL1	514.342	0.511757	0.148492	11.9976	0.000532685	0.0059733
			NGFR	54.6815	-3.94439	0.910593	14.6433	0.000129894	0.00191769
			NGRN	1640.26	0.578401	0.164322	12.5392	0.000398511	0.00473111
			NIM1K	180.301	5.08738	0.788384	34.3603	4.57968891945571e-09	2.53900515758356e-07
			NIN	2741.94	-0.608137	0.167758	12.8036	0.00034596	0.00421317
			NINJ2	1177.75	-1.10514	0.295619	13.2069	0.000278915	0.00360569
			NKAIN2	78.822	5.92975	1.46306	12.7658	0.000353006	0.00427272
			NKD1	22.6104	-4.38199	1.02649	16.0276	6.24269831776914e-05	0.00102574
			NKG7	2818.07	-4.25864	1.13145	9.88984	0.00166194	0.0148628
			NKX2-1	254.415	3.68227	1.20916	8.28174	0.00400457	0.0295333
			NLRC3	3312.22	-1.77128	0.336156	24.8782	6.10679620892031e-07	2.00474866850187e-05
			NLRC5	3800.49	-1.65991	0.391843	16.2239	5.62784126828667e-05	0.000943288
			NLRP2	447.882	-7.31754	1.24099	19.1501	1.20830912974764e-05	0.000261596
			NMRAL1	1187.59	1.1763	0.137828	73.7084	9.05514071506002e-18	1.86465339192197e-15
			NMRK1	674.523	-1.65656	0.552558	8.13809	0.00433448	0.0313666
			NMT2	633.073	-2.85137	0.807518	10.1029	0.00148038	0.0135917
			NMU	10.2396	6.21464	1.68521	12.6173	0.000382185	0.00457008
			NOL4L	840.471	-2.16042	0.539855	13.8779	0.000195078	0.00270083
			NOMO1	3246.65	-1.18093	0.252188	20.5957	5.67247556616228e-06	0.000138161
			NOTCH2	5007.73	-0.981394	0.270568	12.5222	0.000402156	0.00476932
			NOTCH2NL	837.136	-1.49614	0.326034	19.3542	1.08581622520123e-05	0.000241172
			NPDC1	2283.23	-2.86022	0.722986	12.6437	0.000376832	0.00451288
			NPIPA1	425.142	-1.13123	0.222891	24.479	7.51258906580746e-07	2.40018795307052e-05
			NPNT	376.213	5.86563	1.48562	11.6606	0.000638388	0.00687655
			NPTX1	115.95	-8.33485	1.55311	21.0334	4.51353346669027e-06	0.000114324
			NQO2	682.019	-0.715867	0.212321	11.0312	0.000895909	0.00901367
			NR2F1	36.9883	8.80799	1.99957	14.671	0.000128001	0.00189793
			NR3C2	46.6308	3.10958	0.584786	27.541	1.53795745556912e-07	5.90456499164747e-06
			NR5A2	74.278	-8.61463	1.6063	23.9544	9.86446347807667e-07	3.03710549336667e-05
			NR6A1	237.428	2.23733	0.379217	34.254	4.83674338418813e-09	2.65368176815526e-07
			NRARP	153.364	-2.01289	0.586632	10.4299	0.00123993	0.0117146
			NREP	4408.23	1.07879	0.395793	7.52277	0.00609241	0.040402
			NRF1	979.471	0.51129	0.163577	9.87702	0.00167355	0.0149343
			NRIP1	269.991	-6.2651	0.892283	31.0805	2.47539936235337e-08	1.19300706047037e-06
			NRIP3	267.551	-6.84688	0.630811	92.6862	6.12790992695449e-22	1.83328565663755e-19
			NRP1	287.018	-4.34424	0.514208	52.6195	4.04847733209504e-13	4.48899696347545e-11
			NRROS	3828.84	-2.28804	0.609527	12.0365	0.000521686	0.00589583
			NRSN2-AS1	103.158	1.41209	0.518919	7.46936	0.00627579	0.0412299
			NSL1	1855.38	0.851266	0.184827	21.5002	3.53789920068995e-06	9.33393173479863e-05
			NSUN5P2	241.036	0.893526	0.339889	7.00348	0.00813515	0.0498419
			NT5C3B	1415.07	0.676901	0.25606	7.07987	0.00779548	0.0481703
			NT5E	204.74	-5.57297	1.10395	16.3203	5.34867002082382e-05	0.000904142
			NTRK1	151.582	-5.14407	0.851527	25.2856	4.94384380740381e-07	1.66079634343633e-05
			NTRK2	408.046	-4.10843	0.972609	12.7673	0.000352727	0.00427272
			NTSR1	591.042	-12.5708	2.4365	12.0297	0.000523599	0.00590483
			NUCKS1	13525.2	0.98464	0.2282	18.8663	1.40209411272908e-05	0.000296421
			NUDCD2	1224.52	0.792957	0.258349	9.54871	0.0020009	0.0170663
			NUDT1	1245.67	0.735091	0.262596	7.94128	0.00483197	0.0339638
			NUDT11	118.289	-1.63096	0.516917	9.12408	0.00252266	0.0205547
			NUDT13	85.6438	2.29013	0.467691	23.6966	1.12783660041516e-06	3.42585768892389e-05
			NUDT14	229.1	0.953392	0.305658	9.85425	0.0016944	0.0150765
			NUDT16	738.843	-1.50654	0.287217	25.3131	4.87377096441174e-07	1.64073274759475e-05
			NUGGC	116.549	-6.02525	1.49168	10.1779	0.00142132	0.0131715
			NUP133	2919.92	0.98851	0.254437	15.2944	9.1988667736284e-05	0.00142439
			NUP37	1346.63	0.377628	0.132687	8.17184	0.00425458	0.0309169
			NUTM2B	61.1897	-2.19416	0.491164	18.0968	2.09956924657272e-05	0.000414679
			NWD2	15.6232	6.82986	1.99956	9.67243	0.00187053	0.0162161
			NXN	702.848	2.25762	0.288888	59.876	1.01024637117438e-14	1.51117608125858e-12
			NXPH1	7.22361	5.70099	1.9049	8.12154	0.00437424	0.0315407
			NXPH3	79.1452	-2.61914	0.880806	7.44018	0.00637837	0.0416709
			NXPH4	37.9158	-3.20304	0.852961	11.7974	0.000593146	0.00649512
			NXT2	1412.84	2.12508	0.335913	39.3797	3.4890232593008e-10	2.43709043169487e-08
			OAS3	4792.39	0.549028	0.149503	13.6487	0.00022039	0.00298931
			OASL	411.711	-3.25276	0.837262	11.7758	0.000600072	0.00654384
			OCEL1	164.866	-0.933291	0.32494	7.93811	0.00484044	0.0340053
			OIP5-AS1	1818.7	0.931917	0.270684	12.0137	0.00052811	0.00593459
			OLFM1	27.9027	-7.19758	1.9212	10.2212	0.00138835	0.0129036
			OLFML2A	146.086	3.32094	0.914186	12.1476	0.000491513	0.00562702
			OLIG3	14.5642	7.46405	1.5626	20.9652	4.67695689348885e-06	0.000118086
			OPCML	263.84	5.47526	1.07342	20.3323	6.50913629538456e-06	0.000154968
			OR2A7	17.7485	4.01373	1.41973	7.29451	0.00691656	0.0440615
			OS9	5164.82	-0.775313	0.10727	50.4524	1.22088018678635e-12	1.30799163795164e-10
			OSBP	2600.68	-0.634696	0.174754	12.834	0.000340379	0.00416439
			OSM	575.235	-1.73262	0.610774	7.2405	0.00712772	0.0450986
			OSTF1	3719.9	-2.39682	0.302772	53.08	3.20228466266137e-13	3.70623544606998e-11
			OTOGL	204.831	3.71535	1.15468	9.23553	0.00237364	0.0195412
			OTUD1	484.526	-1.85007	0.424908	16.9451	3.84765632945539e-05	0.000683185
			OTUD5	3210.47	-0.519179	0.134829	14.5169	0.000138905	0.00202248
			OTULIN	2264.77	-0.999604	0.218143	19.9827	7.81479729770172e-06	0.000180629
			P2RX4	1305.39	-0.864024	0.277696	9.29196	0.00230162	0.0191071
			P2RY10	465.346	-9.02097	0.995977	56.2652	6.33255456132421e-14	8.23024468232432e-12
			P2RY14	15.7492	-2.60476	0.866797	8.23784	0.0041026	0.0300327
			P2RY8	4643.15	-1.25233	0.26334	21.1226	4.30826803811553e-06	0.000109855
			P3H4	74.5565	-2.84298	0.769813	11.3726	0.000745353	0.00777521
			PABPC4	8306.3	0.487541	0.131662	13.8671	0.000196206	0.00270996
			PACERR	79.7037	2.74685	0.522139	26.9007	2.14178588132387e-07	7.89771091494682e-06
			PACS2	1430.92	0.964976	0.227552	18.2234	1.96452660931942e-05	0.000393302
			PACSIN2	3731.73	-1.02837	0.194202	26.6247	2.47070918060577e-07	9.00587695808853e-06
			PACSIN3	95.7355	-1.47342	0.493138	8.30587	0.00395172	0.0292386
			PAG1	1497.62	-2.55039	0.337095	47.9219	4.43538366884917e-12	4.2365929791128e-10
			PALLD	2057.25	-6.48254	0.481418	106.303	6.32687122121194e-25	2.33299697868689e-22
			PAM	1502.25	-1.59193	0.543003	7.81615	0.00517814	0.0356976
			PANK3	1260.78	1.01073	0.251519	16.3611	5.23488711672581e-05	0.000890925
			PANK4	722.253	-0.990787	0.304048	10.1219	0.0014652	0.013468
			PAPD5	954.57	0.670074	0.164014	16.8999	3.94040500694398e-05	0.00069809
			PAPD7	1306.79	-1.2885	0.230421	29.2079	6.50143037449673e-08	2.84769834303923e-06
			PAPSS1	3136	1.08518	0.154555	49.9169	1.60396834202696e-12	1.65146246955711e-10
			PARD6A	339.778	0.763874	0.22357	11.8208	0.000585721	0.00643158
			PARD6G	250.816	4.86603	0.846887	27.2297	1.80662572934657e-07	6.82044227726648e-06
			PARM1	2102.78	-5.3324	0.835327	25.5874	4.22784644168233e-07	1.44787760646469e-05
			PARP1	17127.7	0.674563	0.251057	7.3157	0.00683549	0.0437117
			PARP2	1042.92	0.715615	0.181916	15.6739	7.52557369618584e-05	0.00120046
			PARP3	542.179	1.13995	0.423697	7.32572	0.00679749	0.0435137
			PARVG	394.145	-5.62822	1.61319	7.45997	0.00630861	0.0413834
			PATZ1	1354.07	1.25977	0.233081	29.5146	5.5496000579948e-08	2.48571916721937e-06
			PBLD	49.812	1.31298	0.393471	11.2878	0.000780201	0.0080592
			PBRM1	3030.9	0.645804	0.229706	8.00754	0.0046583	0.0331072
			PBX3	370.479	-1.5289	0.394298	13.8183	0.000201363	0.00275956
			PBX4	908.524	-2.44392	0.456157	24.2533	8.44617016151107e-07	2.64146891678342e-05
			PBXIP1	4571.85	-1.7657	0.481799	12.0306	0.00052334	0.00590483
			PCAT19	29.3489	2.64303	0.853452	9.34897	0.00223111	0.018688
			PCBD2	420.858	0.734598	0.174305	17.9773	2.23557841038228e-05	0.000434937
			PCBP2	17013.3	0.471045	0.140314	11.3959	0.000736049	0.00768827
			PCBP3	159.505	-4.41248	1.01994	13.2353	0.000274726	0.00357346
			PCDH15	2018.69	3.65577	1.00017	11.923	0.000554451	0.00615643
			PCDH7	918.149	7.891	1.02656	38.4381	5.65194230256877e-10	3.81349775104385e-08
			PCDH8	6.01258	-4.95544	1.63663	8.90649	0.00284158	0.0225168
			PCDHGA10	89.7189	2.63301	0.963912	7.17252	0.00740288	0.0462372
			PCDHGA11	113.146	5.26744	0.648774	57.9946	2.62839309396255e-14	3.59274145671295e-12
			PCED1A	621.708	-1.81908	0.465475	13.6577	0.000219341	0.00298018
			PCID2	1481.37	-1.31175	0.395643	10.2244	0.00138595	0.0128889
			PCLO	18.9329	3.97422	1.42471	7.09129	0.00774594	0.0478968
			PCMTD2	1167.09	0.828294	0.262889	10.062	0.00151358	0.0138644
			PCNA	12917.7	0.59192	0.209904	8.05287	0.00454316	0.0323904
			PCNX	1940.82	-1.18217	0.320852	12.7494	0.000356126	0.00430064
			PCYT1A	968.706	-1.03139	0.188057	28.6634	8.61163925510324e-08	3.63638409122872e-06
			PDAP1	6263.34	0.932248	0.159328	34.6998	3.8466825493115e-09	2.17832137506725e-07
			PDCD1	273.612	-5.10551	0.584414	53.8211	2.19606366472208e-13	2.61810417051379e-11
			PDCD1LG2	109.145	-3.61656	0.888228	12.7539	0.000355271	0.00429358
			PDCD2L	490.348	1.07088	0.299006	12.9891	0.000313315	0.00391792
			PDCD6	1646.25	-0.851757	0.291141	8.22008	0.00414294	0.0302721
			PDE1B	632.83	-2.33517	0.5961	13.0932	0.000296375	0.00374814
			PDE2A	35.4607	-3.01375	0.834593	11.073	0.000875935	0.00884075
			PDE4A	1213.28	-3.00299	0.443427	36.713	1.36862124945254e-09	8.78577268474473e-08
			PDE4DIP	944.458	-1.32589	0.286779	19.9063	8.13298499373676e-06	0.000185816
			PDE5A	37.5293	3.48156	1.21474	7.55823	0.00597368	0.0398145
			PDE6B	145.899	1.27632	0.395554	10.5236	0.00117859	0.0112442
			PDE7B	133.228	-5.09854	1.22704	11.517	0.000689629	0.00731912
			PDE9A	1133.45	-6.59811	0.543005	88.4349	5.25344495558824e-21	1.46137935466328e-18
			PDGFA	426.048	-1.957	0.305296	36.675	1.39560037943681e-09	8.85145584654001e-08
			PDGFRB	113.342	-4.52657	0.786144	24.4187	7.75128963817733e-07	2.45440428365716e-05
			PDIA2	6.0127	6.18682	2.11376	7.95166	0.00480432	0.0338705
			PDK4	183.027	-10.8797	2.17417	13.4126	0.000249938	0.00331079
			PDLIM7	780.26	-1.77387	0.527219	10.1513	0.001442	0.013301
			PELI3	281.982	-3.20551	0.792893	12.8627	0.000335203	0.00411376
			PEPD	782.866	0.559036	0.185218	9.21644	0.00239851	0.0196847
			PEX19	2232.5	-0.430976	0.154286	7.67226	0.00560763	0.0380628
			PFAS	3029.73	0.648112	0.241384	7.30332	0.00688271	0.0439518
			PFKL	7059.79	-0.76772	0.217431	12.0278	0.00052412	0.0059065
			PGAP2	686.754	0.956303	0.247767	15.0948	0.000102244	0.00156334
			PGK1	28567.3	-1.06006	0.362467	8.09428	0.00444051	0.031888
			PGRMC2	1519.54	0.70825	0.191619	13.8415	0.000198899	0.00273826
			PHC2	1832.71	-0.893086	0.144476	36.6978	1.37938443460041e-09	8.81916112702586e-08
			PHF19	4369.83	-1.47105	0.312183	20.3901	6.31568756905277e-06	0.000150816
			PHOSPHO2	112.264	1.15539	0.348758	11.1084	0.000859379	0.00869683
			PHOSPHO2-KLHL23	33.1523	-8.41568	1.48071	30.4903	3.35534718903426e-08	1.57403506003927e-06
			PHOX2B	9.42575	-6.6009	2.06464	7.94586	0.00481976	0.0339201
			PI15	74.6959	6.79407	1.32869	20.7403	5.25975299240585e-06	0.000129702
			PI16	23.7405	-5.46519	1.24127	17.8771	2.35642164011076e-05	0.000451249
			PICALM	6322.44	-1.08532	0.337606	9.76505	0.00177861	0.0155896
			PICK1	253.985	1.6461	0.347351	22.5307	2.06810580987455e-06	5.71287207689387e-05
			PIGC	887.342	0.743356	0.193638	14.9293	0.000111615	0.00168871
			PIGO	1230.61	0.593402	0.18161	10.8055	0.00101201	0.0099605
			PIGS	1917.95	-0.997986	0.288241	11.4042	0.000732797	0.00767687
			PIK3AP1	46.3634	-3.80548	0.630046	32.3499	1.28763404490858e-08	6.69400833313785e-07
			PIK3C2G	115.496	6.21813	1.34344	16.2821	5.45779436304778e-05	0.000919647
			PIK3CB	738.988	-0.673277	0.242349	7.50128	0.0061655	0.0407334
			PIK3R6	71.4907	-4.47838	1.24239	9.30799	0.00228157	0.0190103
			PIM3	7745.33	-0.485921	0.175542	7.50893	0.00613938	0.0406287
			PIP4K2A	2866.19	-0.90449	0.325622	7.38172	0.006589	0.0425712
			PITPNC1	538.95	-2.51208	0.428969	28.9416	7.45917367337424e-08	3.21393091752777e-06
			PITPNM1	4546.61	-0.468397	0.144937	10.2473	0.00136886	0.0127375
			PITX1	242.683	6.83756	1.10679	27.6605	1.44587278338649e-07	5.60532001305043e-06
			PITX2	190.257	5.37907	1.28768	13.7286	0.000211218	0.00288713
			PKMYT1	2363.1	0.830351	0.300141	7.75898	0.00534462	0.03667
			PKNOX1	1321.59	-0.357901	0.133421	7.1057	0.00768391	0.047581
			PKP2	480.523	-8.20826	1.68447	12.0456	0.000519152	0.00587138
			PLA2G12A	566.857	1.51517	0.285599	28.3073	1.03502533217746e-07	4.27379210078278e-06
			PLAC1	11.7256	-4.44627	1.24905	12.4633	0.00041502	0.00488993
			PLAG1	366.875	4.13593	0.354607	122.061	2.23826277736946e-28	1.10905920618657e-25
			PLAU	1537.59	2.08085	0.724555	8.12398	0.00436835	0.0315133
			PLAUR	242.714	-2.31912	0.360803	36.1141	1.86094151287345e-09	1.16169640268195e-07
			PLB1	49.9913	2.39826	0.73173	10.526	0.00117704	0.0112423
			PLCB2	1549.06	-12.0942	1.20408	105.23	1.08756120830355e-24	3.83208233752468e-22
			PLCXD1	1769.65	1.41613	0.279502	25.8592	3.67258769730436e-07	1.28548676663262e-05
			PLD1	790.257	-6.24082	0.460572	119.376	8.66582945100952e-28	3.92586833643449e-25
			PLD6	376.25	-1.39895	0.506383	7.06405	0.00786461	0.0484841
			PLEC	28477.7	-0.959141	0.176693	28.0803	1.16384500419269e-07	4.71333228489613e-06
			PLEK	189.71	-4.00768	0.78759	19.1485	1.20932194206467e-05	0.000261596
			PLEKHA2	4175.23	-1.27354	0.376922	10.6422	0.00110538	0.0106952
			PLEKHA5	1101.44	1.09993	0.319142	12.0253	0.00052484	0.00591041
			PLEKHG4	732.652	-1.39445	0.423993	10.0065	0.00155991	0.0141498
			PLEKHG7	13.5492	5.89156	1.86301	9.14778	0.0024902	0.0203319
			PLEKHH1	76.2689	1.49558	0.388081	15.0049	0.00010723	0.00163485
			PLEKHM1	1314.67	-0.930619	0.172472	27.8967	1.27966315642536e-07	5.08529799706276e-06
			PLIN2	7938.67	-2.48473	0.443129	26.3528	2.84411951688196e-07	1.02027961673485e-05
			PLK4	2256.36	1.13039	0.228582	24.7501	6.52660640655455e-07	2.12516786386833e-05
			PLOD1	2694.57	-1.00394	0.278784	12.3285	0.000446089	0.00519324
			PLP2	4519.6	-1.11204	0.234012	21.3078	3.91127931603854e-06	0.000101335
			PLSCR3	1777.36	-1.00701	0.280761	12.2326	0.000469615	0.00540757
			PLTP	73.6602	-3.53202	1.11823	7.70948	0.00549317	0.0374364
			PLXNA1	2832.42	1.72889	0.476658	13.1359	0.000289696	0.00369245
			PLXNC1	310.353	-3.08699	1.01914	7.27243	0.00700209	0.0445347
			PLXND1	329.206	-4.56958	1.25406	9.05783	0.00261573	0.0210961
			PMAIP1	7753.27	1.81142	0.58607	9.51049	0.002043	0.0173507
			PMEPA1	598.188	-8.73043	1.54511	15.9336	6.56041297187742e-05	0.00107129
			PMF1	1458.51	-0.65692	0.207506	9.74213	0.00180092	0.015733
			PMFBP1	32.6782	3.12328	0.600757	26.8364	2.21430575691011e-07	8.14617913725444e-06
			PMPCB	3434.7	0.855362	0.11277	58.3085	2.24077196975446e-14	3.14421950021475e-12
			PMS2	622.65	0.476303	0.166127	8.30234	0.00395941	0.0292797
			PMS2P1	566.072	1.27952	0.176459	53.1567	3.07976363686201e-13	3.61723942415437e-11
			PNKD	1875.24	-1.64339	0.471276	11.0115	0.000905466	0.00909251
			PNMA6A	52.9418	2.10397	0.657555	10.1528	0.00144078	0.0132975
			PNPLA6	5191.49	-0.845504	0.186756	19.6863	9.12525103068285e-06	0.000207292
			POC1A	1123.42	0.688503	0.215766	10.3161	0.00131872	0.012336
			PODXL2	437.028	-7.67757	1.02479	32.1468	1.42952172110389e-08	7.28826251119719e-07
			POLA1	2265.38	1.13469	0.196125	33.8749	5.87715270038489e-09	3.1807628056731e-07
			POLA2	2255.25	0.582508	0.167509	12.2411	0.00046748	0.00539473
			POLD1	3715.3	0.860193	0.178238	23.6099	1.17977763042027e-06	3.56315316341788e-05
			POLD2	4510.66	0.640485	0.198327	10.5649	0.00115258	0.0110491
			POLN	35.9314	1.84426	0.588469	9.86868	0.00168116	0.014984
			POLR2J	1830.81	0.535688	0.197984	7.40755	0.00649508	0.0420866
			POMZP3	482.619	1.3127	0.229253	33.1205	8.66214666531458e-09	4.62447803115246e-07
			POPDC3	421.279	-2.34743	0.637624	11.559	0.000674209	0.00719398
			POT1	1370.91	1.0707	0.224539	23.0248	1.59922224511745e-06	4.59581548617827e-05
			POT1-AS1	9.19312	4.2766	1.26774	11.6121	0.00065524	0.00702174
			PP7080	283.999	-0.64884	0.224253	8.17766	0.00424095	0.0308603
			PPA2	2085.67	1.13324	0.281964	16.3475	5.27263630639681e-05	0.000895106
			PPARA	550.375	-1.94881	0.435526	17.7318	2.54344696261842e-05	0.000481252
			PPARD	1081.96	-1.2554	0.218261	31.0098	2.56726989861494e-08	1.22980759856309e-06
			PPARGC1A	27.4913	6.3393	1.28666	24.5687	7.17057813935471e-07	2.31090827190261e-05
			PPFIA4	99.5156	-3.14876	0.859364	10.7752	0.00102867	0.0100807
			PPIC	9.95832	5.40758	1.81089	8.40334	0.00374532	0.0281183
			PPID	3320.36	0.90399	0.271264	11.2577	0.000792938	0.00816086
			PPIEL	99.7579	-3.90483	0.404135	86.2044	1.62268346797245e-20	4.36089306240189e-18
			PPM1H	140.141	2.68901	0.68102	14.9609	0.000109763	0.00166546
			PPP1R12A	3743.19	-0.735362	0.198638	13.2521	0.00027228	0.00354455
			PPP1R13L	205.622	-1.65754	0.42124	14.143	0.000169426	0.00239646
			PPP1R16B	5057.4	-2.48499	0.253783	80.5466	2.83935078867338e-19	6.82650812769384e-17
			PPP1R18	7693.86	-0.835814	0.273792	8.95236	0.00277112	0.022102
			PPP1R2	1820.4	-0.864866	0.286723	8.72995	0.00313025	0.024295
			PPP1R35	1204.76	0.746484	0.24526	9.38811	0.00218397	0.0184001
			PPP1R3B	531.702	-2.31124	0.559763	14.5907	0.00013357	0.00196464
			PPP1R3D	254.844	-0.669311	0.238903	7.65854	0.00565044	0.0383041
			PPP1R3E	474.445	1.498	0.43545	11.9002	0.000561292	0.00621497
			PPP1R9A	240.531	3.59585	1.13626	9.00729	0.00268905	0.0215778
			PPP1R9B	7375.73	-1.00311	0.214357	20.8135	5.06235569106204e-06	0.000125813
			PPP2R3C	1247.77	-0.598711	0.208978	8.0044	0.00466638	0.0331497
			PPP2R4	4689.25	-0.653536	0.241329	7.12268	0.00761149	0.0472914
			PPP3CB-AS1	158.662	0.690424	0.261175	7.07048	0.00783641	0.0483855
			PPP4R1L	89.5733	-1.68595	0.563866	8.17209	0.00425398	0.0309169
			PRCAT47	271.944	5.23411	1.22592	14.4353	0.000145055	0.00209854
			PRDM11	108.695	1.14915	0.430026	7.23184	0.00716218	0.0452614
			PRDM15	797.519	-1.09178	0.310077	11.7358	0.000613093	0.00664925
			PREX1	9652.02	-2.3959	0.330766	44.369	2.71955178081688e-11	2.20006188962411e-09
			PRF1	610.186	-3.09087	0.37389	54.9293	1.24945742295243e-13	1.55216222900346e-11
			PRKAR2A	560.547	-0.565071	0.19891	7.89868	0.00494709	0.0345342
			PRKAR2B	53.1821	2.47867	0.855333	8.17528	0.0042465	0.0308865
			PRKCA	2266.36	-4.10316	0.786295	19.3538	1.08600202475179e-05	0.000241172
			PRKCQ	206.52	-4.25629	0.897907	16.1093	5.97903604285607e-05	0.000989599
			PRKCQ-AS1	140.081	-2.88304	0.533646	24.3571	8.00330569078988e-07	2.50791334057637e-05
			PRKDC	12254.7	0.777644	0.13317	34.5673	4.11757613348082e-09	2.30700661386827e-07
			PRKX	2483.23	-2.24855	0.356034	34.2629	4.81484926261183e-09	2.65368176815526e-07
			PRMT1	9998.02	0.888415	0.288945	9.58387	0.00196295	0.016815
			PRMT3	1225.17	0.780085	0.294438	7.11468	0.00764553	0.0474196
			PRNP	4077.1	-1.76033	0.538109	9.58994	0.00195646	0.0167866
			PROM1	47.9838	4.24177	1.35227	8.58328	0.00339265	0.0259999
			PRPF39	1253.99	-0.809769	0.211253	14.1638	0.000167563	0.00237434
			PRPF6	4741.58	0.428791	0.125505	11.793	0.000594554	0.00650603
			PRPSAP1	1121.29	-0.78503	0.264732	8.4832	0.0035844	0.0272065
			PRSS57	16.1124	-2.77119	0.888105	8.81629	0.00298553	0.0234233
			PSAP	9701.07	-0.589085	0.191655	9.20766	0.00241005	0.0197589
			PSMB8-AS1	752.498	-0.799515	0.208107	14.2595	0.000159252	0.00227487
			PSMC2	5112.35	0.854882	0.222358	14.9849	0.000108376	0.00165073
			PSMC3IP	582.689	1.05855	0.389806	7.46825	0.00627966	0.0412299
			PSMD5	1789.03	-1.6949	0.337329	22.7871	1.80979092977424e-06	5.07894601460183e-05
			PSMD5-AS1	1235.3	-1.22294	0.394565	8.99557	0.00270635	0.0216836
			PSMG4	289.964	0.759383	0.24001	10.1399	0.00145097	0.0133604
			PSTPIP2	67.3744	-6.03455	1.35726	13.4629	0.000243334	0.00324499
			PTCD1	1203.65	0.815705	0.187871	19.1041	1.23780620507812e-05	0.000266667
			PTCHD4	16.5589	3.47563	0.941284	13.3586	0.000257244	0.00338991
			PTEN	4306.87	-0.590472	0.193233	9.10237	0.00255278	0.0207255
			PTENP1	17.2866	2.05972	0.683557	9.17785	0.00244962	0.0200419
			PTGFR	26.9866	8.35309	2.03787	13.0812	0.000298275	0.00376248
			PTGFRN	857.028	3.40252	0.523217	38.6022	5.1959849328563e-10	3.53594579808453e-08
			PTGIS	68.4429	-5.40789	1.12402	16.45	4.99493667874782e-05	0.00085714
			PTGS1	666.89	-8.14774	1.17238	25.3777	4.71346577998971e-07	1.59353333491507e-05
			PTGS2	19631.8	3.05298	0.611772	23.2066	1.45495997764227e-06	4.25642904160439e-05
			PTP4A3	4077.25	0.949123	0.243047	15.456	8.4450371790173e-05	0.00132317
			PTPN1	4029.63	-1.11387	0.399644	7.32567	0.00679765	0.0435137
			PTPN14	336.468	3.11303	0.533569	31.813	1.69750632815842e-08	8.44520525450389e-07
			PTPRD	28.3503	6.9578	1.35538	30.5688	3.22239889945182e-08	1.52043893254421e-06
			PTPRJ	6399	-1.38039	0.29737	19.9253	8.0526347492862e-06	0.000184246
			PTRF	61.2555	-6.10987	1.48069	11.443	0.000717625	0.00754053
			PTRH1	251.237	-0.70983	0.229018	9.36372	0.00221322	0.0185972
			PTTG1IP	3471.64	-1.50542	0.352673	16.6859	4.41066125563685e-05	0.000765996
			PVRL2	18.1951	-2.30941	0.710812	9.87904	0.00167172	0.0149334
			PWWP2B	91.8717	-5.04873	0.816806	28.5554	9.1057395649596e-08	3.80951468448547e-06
			PXDNL	54.9674	5.35292	1.57199	9.37481	0.00219988	0.0185046
			PXMP2	468.321	0.850041	0.2477	11.934	0.000551192	0.00612882
			PXYLP1	555.499	-2.4243	0.550717	16.4145	5.08943102515136e-05	0.000871469
			PYCR2	3642.78	1.1007	0.157192	49.6374	1.84952023745181e-12	1.87987133878435e-10
			PYGO1	41.6551	8.97951	2.53718	8.91232	0.00283253	0.0224632
			R3HDM1	2227.67	0.742881	0.247646	9.12091	0.00252704	0.0205797
			RAB11FIP4	1390.23	-1.5994	0.444639	11.7658	0.000603301	0.00657453
			RAB11FIP5	916.652	-4.51846	0.295888	169.995	7.41724938091901e-39	5.11338722538486e-36
			RAB15	94.2121	1.97662	0.45021	19.2178	1.16620420887448e-05	0.000254803
			RAB27A	3679.06	-1.30557	0.187461	45.1751	1.80183092263397e-11	1.48030213001473e-09
			RAB27B	82.4414	3.4373	1.22083	7.24445	0.00711206	0.0450238
			RAB29	2538.79	-1.02602	0.267624	13.9546	0.00018728	0.002614
			RAB31	624.147	-8.75017	1.46758	17.8407	2.40186152322873e-05	0.000458842
			RAB33A	823.701	-0.99788	0.207561	22.0687	2.63068078202251e-06	7.13026914183742e-05
			RAB36	25.5362	2.25478	0.703753	10.2201	0.00138916	0.0129036
			RAB3B	10.8165	-4.91362	1.3965	13.1227	0.000291744	0.00370664
			RAB3D	281.934	-2.77914	0.316858	65.519	5.75569973473435e-16	9.91982336890738e-14
			RAB44	226.186	-5.01607	1.41387	8.25288	0.00406873	0.0298537
			RAB6B	14.6971	-4.30894	1.0224	18.2425	1.9449046697522e-05	0.000389866
			RAB6C-AS1	12.9377	7.29344	1.78798	14.5475	0.000136668	0.00200464
			RABEP2	539.346	-1.44517	0.395078	12.3507	0.00044081	0.00513555
			RABL2A	205.39	1.39175	0.393726	12.6062	0.000384475	0.00459054
			RAD23B	8659.15	-0.586109	0.11969	23.3834	1.32718286236585e-06	3.95560365896106e-05
			RAD51C	899.332	0.730608	0.214663	11.7358	0.000613082	0.00664925
			RAD54B	749.84	0.639112	0.218474	8.66439	0.00324489	0.0250496
			RAI1	1972.94	-0.502759	0.170952	8.47543	0.00359976	0.0272838
			RALGDS	6704.02	-1.01463	0.206243	22.9876	1.63045512562824e-06	4.64972958128802e-05
			RAP2C-AS1	46.1651	1.51778	0.548854	7.71493	0.00547661	0.0373493
			RAPGEF3	224.351	-5.72151	1.62913	7.56636	0.00594676	0.039687
			RAPH1	142.29	-2.74101	0.552509	20.6871	5.40785983272579e-06	0.000132652
			RARG	1241.17	-1.47174	0.335601	17.6852	2.60641609489333e-05	0.000490823
			RASA3	1123.12	-5.02061	0.885241	20.9052	4.82577447306564e-06	0.000120881
			RASAL3	5277.52	-0.839083	0.205566	16.0078	6.30812161615177e-05	0.00103542
			RASD2	37.0522	-6.10307	1.06038	37.0881	1.12909880549735e-09	7.33729125408442e-08
			RASGEF1A	82.3671	-3.47089	0.732141	18.0105	2.19688467886202e-05	0.00042846
			RASGEF1B	21.614	-4.60233	1.4681	7.59696	0.00584669	0.0392065
			RASSF2	4049.28	-1.68057	0.140921	128.923	7.0498969613169e-30	3.72610554062136e-27
			RASSF3	1938.61	-1.07277	0.193188	29.2295	6.42942374497048e-08	2.83180396945144e-06
			RASSF6	13.5471	7.35863	2.14523	9.83304	0.00171404	0.0151642
			RAVER2	187.984	8.11648	0.683849	229.781	6.6549142491754e-52	1.05520320334925e-48
			RBBP5	1464.82	0.699039	0.225551	9.73278	0.00181011	0.0158045
			RBBP8	2967.99	0.549125	0.186795	8.74585	0.00310307	0.0241424
			RBFOX2	217.261	-5.68717	0.491656	110.539	7.46752093426181e-26	2.96012529834138e-23
			RBM38	9099.75	0.776158	0.295399	6.99875	0.00815669	0.0499353
			RBM47	57.7681	-3.61422	1.0735	8.80418	0.00300542	0.023556
			RBMS1	1469.58	1.9303	0.62346	9.5018	0.00205271	0.0174052
			RBMS2	195.282	-2.48167	0.451491	25.9362	3.52880107600219e-07	1.24063569536786e-05
			RBPJ	15804.9	-1.27109	0.124987	96.4825	9.00378856645808e-23	2.85528143019519e-20
			RBPMS	609.88	-10.7202	2.28343	10.2967	0.00133267	0.0124445
			RCAN2	614.987	-4.31992	0.820793	19.4125	1.05316802341162e-05	0.000235862
			RCBTB1	2218.38	1.42673	0.393973	13.2058	0.000279088	0.00360569
			RCBTB2	399.575	-2.06595	0.583738	10.9662	0.000927893	0.00925908
			RCCD1	1040.41	0.798077	0.195105	16.9542	3.82921417123822e-05	0.000681437
			RCN3	95.7204	-4.0558	0.535524	47.5772	5.28802919833612e-12	4.9321759393422e-10
			RCOR3	1105.46	0.795266	0.253492	9.97609	0.00158587	0.0143299
			RDH14	623.629	0.418548	0.153725	7.48085	0.00623587	0.0410273
			RDM1	127.378	2.14209	0.450633	22.3544	2.26696083632622e-06	6.22962409372418e-05
			RECQL4	2481.51	0.949451	0.274508	12.1244	0.000497675	0.00568526
			RELT	784.588	-1.36008	0.341802	14.7031	0.000125842	0.00187006
			REREP3	147.54	6.97114	1.21416	24.4619	7.57949520874341e-07	2.4084263733434e-05
			REV3L	1370.49	0.666009	0.23903	7.8653	0.00503925	0.0349493
			REXO2	1340.38	-0.876921	0.133482	41.5752	1.13420429745807e-10	8.56378254309293e-09
			RFC5	1450.53	0.790394	0.152769	27.124	1.90812818897726e-07	7.15254859679042e-06
			RFPL1S	56.7923	5.59595	1.07896	22.8012	1.79649794097049e-06	5.0595508618167e-05
			RFTN1	6042.41	-1.47012	0.392119	12.9038	0.000327917	0.00404265
			RFX3-AS1	62.965	1.44977	0.425379	11.7404	0.000611565	0.00664176
			RFX8	126.789	-5.35054	1.42107	9.20656	0.0024115	0.0197606
			RGL4	6.37765	-4.1638	1.50181	7.88231	0.00499208	0.0347016
			RGMB	60.6828	-3.42648	1.11229	7.45129	0.00633912	0.0415172
			RGPD1	241.774	-4.73086	1.02482	14.5203	0.000138654	0.00202248
			RGPD5	637.258	-1.00359	0.310684	9.93749	0.00161947	0.0145486
			RGS1	5703.02	-1.88877	0.660243	7.24998	0.00709017	0.0449507
			RGS10	1238.63	-1.14954	0.218115	26.2069	3.06728509212037e-07	1.08802846578659e-05
			RGS13	214.426	3.04497	1.09343	7.24852	0.00709596	0.0449694
			RGS3	371.267	-1.43419	0.518331	7.06869	0.00784427	0.0483964
			RGS5	83.8031	1.98719	0.501896	15.6117	7.77728520534446e-05	0.00123317
			RGS6	296.213	3.10209	0.624805	23.024	1.59995594624773e-06	4.59581548617827e-05
			RGS9	479.514	-3.91249	0.70502	22.5988	1.99611927794355e-06	5.5527135563286e-05
			RHBDD2	2812.61	-0.914688	0.270464	10.9368	0.000942749	0.00939549
			RHNO1	1754.92	0.934054	0.124326	57.1895	3.95783805791886e-14	5.31826103782724e-12
			RHOB	715.77	-3.92781	1.02562	10.6359	0.00110914	0.0107169
			RHOBTB2	347.698	-2.52315	0.332062	49.4445	2.04059375710127e-12	2.06086972054763e-10
			RHOF	3792.17	-1.79691	0.512818	10.9682	0.00092687	0.00925579
			RHOG	6101	-1.69668	0.417231	14.8998	0.000113374	0.00170879
			RIC1	1917.75	-0.776422	0.181247	17.7197	2.55956349361441e-05	0.000482574
			RIMS2	29.638	4.97891	0.979776	24.4075	7.79638279930298e-07	2.45764305498505e-05
			RIMS3	228.532	-2.74335	0.654277	14.5432	0.00013698	0.00200736
			RIN3	868.624	-4.09366	0.420349	69.0655	9.52451051714813e-17	1.79786474714168e-14
			RINT1	1047.85	0.499421	0.16904	8.82438	0.00297233	0.0233428
			RLIM	1564.42	0.453954	0.127683	12.7692	0.000352366	0.00427272
			RMDN2	136.459	1.35109	0.450996	9.05835	0.00261499	0.0210961
			RMI1	1110.44	0.576468	0.21009	7.62031	0.00577145	0.0388123
			RMND5B	805.406	0.88942	0.243231	13.5524	0.000231993	0.0031179
			RMRP	231.689	-1.20664	0.277166	17.9778	2.23494778553836e-05	0.000434937
			RNASE1	9.57278	6.85758	1.90922	11.454	0.00071341	0.00750619
			RNASEH1-AS1	313.881	0.98588	0.274793	13.0389	0.000305089	0.00382713
			RNASEH2A	1476.7	0.613927	0.168572	13.4273	0.000247983	0.00329174
			RNF125	1320.59	-2.29218	0.349081	36.9789	1.19414346990777e-09	7.72830157504393e-08
			RNF14	1071.58	0.681662	0.223963	9.385	0.00218768	0.0184215
			RNF141	557.604	0.814152	0.198415	17.0545	3.63213888447615e-05	0.000653647
			RNF144B	809.543	-4.12943	1.20579	8.31778	0.00392589	0.0291038
			RNF149	2044.77	-1.4123	0.258024	27.6806	1.43093223895139e-07	5.58838955192444e-06
			RNF157	862.299	-2.30919	0.776552	7.54602	0.00601427	0.0400177
			RNF2	1144.22	1.21208	0.446861	7.4386	0.00638397	0.0416904
			RNF24	341.063	-0.974697	0.289747	10.8334	0.000996873	0.00984823
			RNF32	123.218	-1.79489	0.620206	7.55367	0.00598881	0.0398777
			RNFT2	149.716	1.33288	0.264606	25.6708	4.04909350215801e-07	1.39874567691106e-05
			ROBO2	22.9206	5.0397	1.65884	7.89742	0.00495052	0.0345342
			ROR2	859.632	-6.86434	1.21954	17.4279	2.98413278733417e-05	0.000549552
			RORC	79.1874	-7.2207	1.60536	13.3582	0.00025729	0.00338991
			RP9P	97.337	-2.16613	0.424139	23.4595	1.27571335649272e-06	3.82376389046285e-05
			RPL12	34760.2	0.506573	0.167396	9.26508	0.00233564	0.0192785
			RPL34	10780.7	0.568974	0.209993	7.4325	0.00640564	0.0417161
			RPL4	72434.7	0.360557	0.129345	7.8434	0.00510066	0.0352862
			RPLP0	84975.5	0.458927	0.159517	8.36854	0.00381772	0.0284731
			RPP25	735.546	-3.60129	1.01263	9.48542	0.00207112	0.0175425
			RPS12	20816.4	0.490593	0.161545	9.32851	0.00225616	0.0188779
			RPS26	11721.9	-1.1496	0.344786	10.4555	0.00122283	0.0116034
			RPS26P11	20.0278	-2.66468	0.908454	7.60976	0.00580532	0.0389772
			RPS2P32	29.9193	7.05317	2.0706	9.35351	0.00222558	0.0186615
			RPS3	41787.4	-0.551926	0.141304	14.897	0.000113544	0.00170974
			RPS5	21584.8	0.584858	0.144	16.7036	4.36976139320085e-05	0.000759725
			RPS6KA1	6775.83	-0.749445	0.260978	7.96386	0.00477205	0.0337041
			RPS6KA3	2901.98	-1.13227	0.254235	18.6955	1.533405511889e-05	0.000319496
			RPS6KA5	679.092	-0.948591	0.249264	13.8602	0.000196921	0.00271511
			RRAD	1472.73	-4.65205	0.86871	19.2882	1.12396173622286e-05	0.000246836
			RRAGD	238.252	3.05864	0.449285	43.7558	3.72011790922129e-11	2.92010839448578e-09
			RSU1	3600.53	-0.985262	0.223308	18.5323	1.67050061666976e-05	0.000342658
			RTTN	984.259	0.848569	0.270974	9.94	0.00161725	0.0145369
			RUNDC3B	13.5581	3.81049	1.34129	7.58958	0.00587065	0.0393072
			RUSC2	135.302	-3.56117	1.09199	8.10237	0.00442073	0.0317748
			RWDD2B	743.344	1.01128	0.222739	20.8808	4.88758402436875e-06	0.000122043
			RYBP	4179.66	-0.789026	0.27204	8.1057	0.00441264	0.0317454
			RYR1	102.792	-1.82478	0.599073	8.37629	0.00380147	0.0283786
			S100A10	2498.03	-2.98723	0.480625	30.8525	2.78402565097009e-08	1.32962381692114e-06
			S100A11	9673.38	-1.67554	0.449354	12.5476	0.000396723	0.00471724
			S100A13	63.4199	-1.45101	0.351369	16.3244	5.33726383870609e-05	0.000904142
			S100A4	10751	-1.99809	0.442735	17.8692	2.36620883561884e-05	0.000452577
			S100P	224.735	-8.29341	1.04099	49.8987	1.61889348569805e-12	1.65607581349859e-10
			S1PR1	2597.61	-1.5172	0.205501	49.9803	1.55301229029238e-12	1.62003703124185e-10
			S1PR4	3292.39	-1.06801	0.216422	23.06	1.57025563559565e-06	4.52690424690993e-05
			SACS	2500.48	-0.75452	0.193091	14.7546	0.000122449	0.00182476
			SAGE1	377.462	-7.84746	1.70569	11.0471	0.000888266	0.00894812
			SALL2	117.606	1.92883	0.690483	7.75216	0.00536483	0.0367609
			SAMD1	1074.58	-0.520391	0.143917	12.8236	0.000342265	0.00418102
			SAMD13	21.0809	3.33291	1.19837	7.30072	0.00689272	0.0439802
			SAMD14	75.7389	-2.77916	0.723149	12.3987	0.000429633	0.00503494
			SAMSN1	2333.26	-6.76334	0.873972	32.9669	9.37422057340118e-09	4.97115857564713e-07
			SAPCD2	1386.49	-1.60786	0.471106	10.5823	0.00114175	0.0109584
			SBF2-AS1	59.5441	2.11611	0.720775	8.52748	0.00349824	0.026693
			SBNO2	3815.47	-1.43059	0.315648	18.9242	1.36014178333054e-05	0.000288707
			SCAF11	3081.44	-1.01087	0.164392	35.9761	1.99753133398683e-09	1.23722096998809e-07
			SCAF4	2236.87	-0.870189	0.145054	34.5858	4.07868763670376e-09	2.29332167260903e-07
			SCAMP5	326.712	-3.73308	0.968821	11.049	0.00088736	0.00894468
			SCARB1	1073.3	-2.781	0.367549	46.9731	7.19686114444118e-12	6.37220248024607e-10
			SCARB2	1970.52	1.50438	0.414635	13.231	0.00027536	0.00357878
			SCARF2	57.3812	-1.31281	0.47565	7.21811	0.00721716	0.0454376
			SCCPDH	3244.34	1.79679	0.435155	16.9848	3.7679470857362e-05	0.000674167
			SCD5	111.803	-4.21833	0.75914	23.2252	1.44093895048464e-06	4.22320295727992e-05
			SCHIP1	76.9231	-4.3188	0.907594	16.9498	3.83821019303438e-05	0.000682272
			SCLT1	679.955	0.588926	0.197998	8.95074	0.00277357	0.0221104
			SCN9A	279.846	5.27871	0.944262	24.8654	6.14764521010632e-07	2.01398889362491e-05
			SCOC	1693.49	0.863837	0.230676	14.2145	0.000163113	0.00231749
			SCPEP1	1748.07	-1.73377	0.391872	17.6021	2.72281069056108e-05	0.000506724
			SDC4	2962.01	-1.6895	0.358868	19.9958	7.76110796116308e-06	0.000179912
			SDCBP	3504.72	-1.12873	0.318955	11.8007	0.000592075	0.00648786
			SDCCAG8	396.214	0.853718	0.317152	7.34383	0.00672931	0.0432334
[truncated: 592 more rows]

## Sheet: Supp Fig 1E 
	Expression of H3k27 Ac relative to Vinculin
	NA EP300 WILDTYPE
		UT	JQAD1 Day 3	JQAD1 Day 5
	NA4	0.603981	0.302611	0.283808
	NA1	0.600186	0.364236	0.136467

## Sheet: Supp Fig 1F
	Differential Gene expression of NA1 EP300 WT vs NA1 EP300 WT+JQAD1
	gene	baseMean	log2FoldChange	lfcSE	stat	pvalue	padj
	A1BG	264.911	-0.473311	0.243796	3.7598	0.052499	0.187281
	A1BG-AS1	296.312	-0.0776741	0.220248	0.124369	0.724343	0.855046
	A2M	8.51066	1.89765	1.14477	2.72231	0.098955	NA
	A4GALT	8.54178	-0.642781	1.11006	0.334279	0.56315	NA
	AAAS	1619.05	-0.0721469	0.147831	0.238179	0.625524	0.792969
	AACS	1495.59	-0.0525242	0.138555	0.143702	0.704628	0.843217
	AAED1	754.631	0.35771	0.162887	4.81504	0.0282124	0.128215
	AAGAB	2540.82	-0.036888	0.14873	0.0615111	0.804123	0.899666
	AAK1	2575.84	0.106597	0.125712	0.718855	0.39652	0.611182
	AAMDC	104.989	0.0269085	0.333874	0.00650114	0.935736	0.969279
	AAMP	2693.98	-0.111317	0.126914	0.769158	0.380478	0.595585
	AAR2	1644.26	-0.0921701	0.133825	0.474306	0.491013	0.693403
	AARD	287.775	-0.277169	0.222701	1.54782	0.213457	0.428817
	AARS	7719.34	0.524395	0.117306	19.8814	8.23998198070988e-06	0.000494434
	AARS2	937.838	-0.124209	0.15264	0.662083	0.415826	0.628205
	AARSD1	616.182	-0.0285654	0.167664	0.0290274	0.864716	0.933273
	AASDH	388.548	0.28668	0.203558	1.98119	0.159265	0.361093
	AASDHPPT	1914.42	0.411988	0.146613	7.87376	0.00501573	0.0440906
	AASS	69.4423	0.509785	0.399048	1.62875	0.201876	0.413892
	AATBC	3.34755	-3.70621	2.17746	3.05854	0.0803138	NA
	AATF	3543.47	-0.159758	0.12659	1.59187	0.207059	0.420337
	ABALON	3.73884	0.0410622	1.70189	0.000583931	0.980721	NA
	ABAT	322.965	-0.880298	0.209458	17.5237	2.83746581203347e-05	0.00125075
	ABCA11P	102.009	-0.0938861	0.340422	0.0760762	0.782687	0.887848
	ABCA12	18.9592	-0.70526	0.765959	0.844643	0.358072	NA
	ABCA13	5.17722	0.0425266	1.38935	0.000948815	0.975427	NA
	ABCA17P	2.9846	-1.02989	2.2231	0.212114	0.645116	NA
	ABCA2	1625.74	-0.637865	0.16372	15.0767	0.000103231	0.00330503
	ABCA3	1838.34	-0.248262	0.152736	2.63944	0.10424	0.280324
	ABCA5	49.9389	-0.331618	0.468596	0.500256	0.479388	0.68478
	ABCA7	478.707	-0.354042	0.212783	2.76416	0.0963971	0.267341
	ABCB1	17.0608	-0.0567762	0.786158	0.00523119	0.942342	NA
	ABCB10	1534.2	0.364725	0.162421	5.03145	0.0248911	0.119361
	ABCB4	5.72428	-0.785315	1.51754	0.26672	0.605541	NA
	ABCB6	618.194	-0.366876	0.17165	4.56046	0.0327183	0.140953
	ABCB7	1023.99	0.237015	0.164468	2.07475	0.149755	0.348834
	ABCB8	1217.98	-0.421989	0.162367	6.73599	0.00944868	0.0650469
	ABCB9	99.22	-0.285239	0.339782	0.704223	0.401368	0.614852
	ABCC1	5878.19	-0.21296	0.11582	3.37807	0.0660692	0.213742
	ABCC10	1064.23	-0.235518	0.174627	1.81757	0.177603	0.385842
	ABCC2	24.6779	-0.544514	0.652403	0.695352	0.40435	NA
	ABCC4	2431.48	0.0225819	0.129945	0.0301991	0.862039	0.931518
	ABCC5	773.187	-0.0899944	0.15831	0.323126	0.569735	0.753791
	ABCC8	2.42245	1.84419	2.2221	0.677142	0.410573	NA
	ABCC9	44.4676	1.33306	0.521202	6.46485	0.0110029	0.0721784
	ABCD1	134.047	-0.453329	0.305278	2.20113	0.13791	0.332182
	ABCD2	482.523	0.313441	0.211874	2.18544	0.139321	0.33379
	ABCD3	1012.4	0.314752	0.169787	3.4315	0.0639641	0.209822
	ABCD4	709.933	-0.0420436	0.165086	0.0648661	0.798964	0.897702
	ABCE1	4288.79	0.382487	0.143026	7.13216	0.00757134	0.0567198
	ABCF1	5535.79	0.0118483	0.11631	0.010377	0.918862	0.961935
	ABCF2	2867.57	-0.025149	0.124134	0.0410448	0.839451	0.91693
	ABCF3	1525.73	-0.0422129	0.136549	0.0955673	0.757215	0.87345
	ABCG1	309.59	0.344268	0.214047	2.58422	0.107934	0.286457
	ABCG2	1456.1	0.0561448	0.147669	0.144539	0.703809	0.842607
	ABHD1	8.05145	-0.829314	1.13669	0.529377	0.466869	NA
	ABHD10	924.462	0.272729	0.155882	3.05772	0.0803544	0.240136
	ABHD11	167.872	-0.158164	0.272996	0.33561	0.562374	0.748152
	ABHD11-AS1	16.1266	-0.617647	0.873271	0.499252	0.479829	NA
	ABHD12	1498.97	-0.0924109	0.150453	0.37724	0.539084	0.729776
	ABHD13	780.795	0.32172	0.178843	3.23154	0.0722326	0.225098
	ABHD14A	350.48	-0.0180352	0.230772	0.00613033	0.937592	0.969797
	ABHD14B	1830	-0.175852	0.153654	1.30926	0.252529	0.47316
	ABHD15	983.595	-0.197142	0.149469	1.73859	0.187318	0.398342
	ABHD16A	1511.87	-0.174345	0.145049	1.44408	0.22948	0.447197
	ABHD17A	4230.95	-0.423926	0.186731	5.13668	0.0234253	0.114988
	ABHD17B	1252.05	0.254789	0.146611	3.01712	0.0823897	0.243707
	ABHD17C	21.4403	-0.663868	0.729611	0.825655	0.363532	NA
	ABHD2	4320.69	0.127476	0.118472	1.15743	0.282	0.503608
	ABHD3	1765.41	-0.0907713	0.139003	0.426392	0.513764	0.711857
	ABHD4	938.655	0.367253	0.162739	5.08317	0.0241591	0.117427
	ABHD5	647.26	0.446389	0.173986	6.56528	0.0103987	0.0694726
	ABHD6	692.962	0.015367	0.163926	0.00878926	0.925307	0.964774
	ABHD8	789.282	-0.35162	0.169985	4.27156	0.0387554	0.155424
	ABI1	4200.15	0.374129	0.131638	8.05702	0.00453278	0.0412978
	ABI2	2044.87	0.416244	0.132689	9.81275	0.00173306	0.022478
	ABI3	608.228	-0.275064	0.187928	2.1402	0.143484	0.339381
	ABI3BP	6.19007	-0.207641	1.27641	0.0264797	0.870734	NA
	ABL1	1170.14	-0.209752	0.159984	1.7178	0.189976	0.401747
	ABL2	962.82	0.304821	0.153586	3.93351	0.0473329	0.175304
	ABLIM1	558.407	-0.191012	0.192643	0.982422	0.321602	0.540406
	ABLIM2	9.91188	-0.247529	1.01292	0.0597409	0.806906	NA
	ABLIM3	252.818	0.412367	0.232235	3.14845	0.0759989	0.232196
	ABR	2380.67	-0.233445	0.134435	3.01267	0.0826163	0.244136
	ABRACL	3410.89	0.164135	0.156848	1.09451	0.295473	0.515595
	ABT1	1496.87	-0.236592	0.137677	2.95066	0.0858423	0.249429
	ABTB1	1053.05	-0.302733	0.177068	2.91923	0.0875295	0.252361
	ABTB2	2281.57	-0.538586	0.153707	12.2165	0.000473684	0.00981743
	ACAA1	2302.48	-0.257427	0.129607	3.9406	0.0471339	0.174912
	ACAA2	6729.18	-0.0413501	0.114618	0.130145	0.718281	0.851845
	ACACA	2470.58	0.0159438	0.131284	0.0147493	0.903337	0.954159
	ACACB	244.602	-0.120109	0.233326	0.264926	0.606756	0.780978
	ACAD10	641.985	-0.0367093	0.170542	0.0463385	0.829562	0.911776
	ACAD11	783.038	-0.0388065	0.160398	0.058535	0.808827	0.902355
	ACAD8	658.968	-0.129377	0.168408	0.590077	0.442389	0.654421
	ACAD9	1736.23	-0.124316	0.13668	0.827034	0.363132	0.58
	ACADM	2085.97	0.307465	0.148344	4.28879	0.0383645	0.154623
	ACADS	431.523	-0.400381	0.191563	4.36071	0.036777	0.1507
	ACADSB	973.458	0.467121	0.158103	8.70209	0.00317846	0.0331071
	ACADVL	21743.5	-0.274343	0.118353	5.36528	0.0205415	0.105419
	ACAP1	6406.53	-0.395587	0.125162	9.9604	0.00159943	0.0215221
	ACAP2	1900.52	0.558741	0.163397	11.6306	0.000648756	0.0119951
	ACAP3	1206.35	-0.681352	0.180553	14.1341	0.000170226	0.00464342
	ACAT1	5415.24	0.114804	0.11689	0.964376	0.326087	0.544343
	ACAT2	2098.44	-0.0678357	0.130604	0.269749	0.6035	0.780004
	ACBD3	2063.06	0.275143	0.134538	4.17734	0.0409678	0.161143
	ACBD4	364.936	-0.212767	0.2029	1.09911	0.294461	0.514729
	ACBD5	1119.81	0.465001	0.159119	8.51195	0.00352822	0.0354454
	ACBD6	1679.01	0.153167	0.133925	1.30758	0.252834	0.473299
	ACBD7	146.728	0.160831	0.30249	0.282799	0.594873	0.773317
	ACD	1012.77	-0.0664815	0.175581	0.143378	0.704945	0.843217
	ACE	7.24034	0.404197	1.20589	0.11207	0.7378	NA
	ACER2	212.861	0.323036	0.259297	1.5499	0.21315	0.428483
	ACER3	1224.93	0.475419	0.146673	10.4721	0.00121191	0.017764
	ACHE	51.6115	-1.4107	0.471778	8.83124	0.00296117	0.0316847
	ACIN1	7858.16	-0.0348127	0.116737	0.0889298	0.765542	0.878143
	ACKR2	45.4998	-0.0424113	0.497633	0.00729057	0.931955	0.967421
	ACKR3	2960.03	0.188617	0.14041	1.80352	0.179287	0.388322
	ACLY	9074.25	0.0536028	0.113166	0.224347	0.635747	0.800499
	ACO1	1444.69	-0.257699	0.13673	3.54868	0.0595928	0.201798
	ACO2	5031.04	-0.126238	0.125562	1.01052	0.314778	0.534257
	ACOT1	467.413	0.316666	0.188262	2.82641	0.0927252	0.261921
	ACOT11	415.85	-0.54296	0.194374	7.77689	0.00529188	0.0455634
	ACOT13	1122.38	0.112262	0.147819	0.576619	0.447641	0.658255
	ACOT2	978.983	-0.0355482	0.159252	0.0498338	0.823353	0.908398
	ACOT4	28.1641	0.000721813	0.622852	2.39121022644895e-05	0.996098	NA
	ACOT7	4646.84	-0.135416	0.131446	1.06098	0.302991	0.522648
	ACOT8	496.847	-0.0718126	0.19542	0.135072	0.71323	0.848705
	ACOT9	2349.36	0.00756963	0.130806	0.00334993	0.953845	0.978178
	ACOX1	2041.36	0.22797	0.133116	2.93026	0.0869334	0.251291
	ACOX3	856.929	0.0199906	0.154604	0.0167236	0.897105	0.950381
	ACOXL	83.5523	-0.172845	0.364957	0.224269	0.635806	0.800499
	ACP1	5015.83	0.174108	0.117321	2.20109	0.137913	0.332182
	ACP2	793.556	-0.112043	0.160385	0.487975	0.484832	0.688603
	ACP5	501.321	-0.71297	0.200304	12.5857	0.000388708	0.00858262
	ACP6	214.155	0.0831991	0.25197	0.108992	0.741295	0.864308
	ACRBP	19.325	0.408329	0.737981	0.305638	0.58037	NA
	ACRC	119.024	-0.338976	0.316976	1.14208	0.285213	0.506008
	ACSBG2	6.66977	-1.86043	1.30463	2.0024	0.157051	NA
	ACSF2	583.589	0.0245534	0.172435	0.0202846	0.886745	0.944505
	ACSF3	925.001	-0.159978	0.152206	1.10437	0.293309	0.514099
	ACSL1	7068.53	-0.042382	0.121935	0.120806	0.728162	0.856928
	ACSL3	2604.39	0.293519	0.146195	4.02468	0.044839	0.169127
	ACSL4	11677.1	0.317124	0.149769	4.4747	0.0344002	0.145216
	ACSL5	5981.03	0.0596413	0.115801	0.265236	0.606545	0.780953
	ACSL6	9.62535	0.118862	1.02519	0.0134655	0.90762	NA
	ACSM1	142.264	0.590622	0.28878	4.1713	0.0411142	0.161464
	ACSM2A	533.858	-0.687744	0.190576	12.9394	0.000321745	0.00755666
	ACSM2B	200.255	-0.402623	0.278896	2.07915	0.149323	0.348267
	ACSM3	283.308	0.172144	0.219645	0.614091	0.433251	0.645553
	ACSM5	44.9591	-0.0619779	0.53787	0.0132962	0.9082	0.957135
	ACSS1	2477.87	-0.148032	0.129658	1.30307	0.253653	0.473958
	ACSS2	1099.04	0.0143517	0.147678	0.00944999	0.922559	0.963226
	ACSS3	163.894	0.56664	0.273311	4.28705	0.0384038	0.154709
	ACTA1	4.30977	-0.264078	1.59862	0.0272452	0.868896	NA
	ACTA2	1629.61	-0.304487	0.147926	4.23072	0.0396986	0.15762
	ACTB	423070	-0.180814	0.125952	2.05954	0.151256	0.350881
	ACTG1	150955	-0.290127	0.122152	5.63177	0.0176378	0.0963976
	ACTG1P17	10.4651	-0.526131	0.986073	0.284296	0.593899	NA
	ACTG1P20	51.5632	-0.155463	0.460881	0.113755	0.735909	0.861701
	ACTG1P4	2.72118	3.23213	2.39329	1.82321	0.176931	NA
	ACTG2	3.79898	-1.06641	1.78607	0.352396	0.55276	NA
	ACTL10	78.9244	-0.392228	0.39109	1.00441	0.316245	0.535781
	ACTL6A	2401.06	0.130157	0.13245	0.96535	0.325843	0.544195
	ACTN1	6888	0.0941861	0.120815	0.607675	0.435665	0.647562
	ACTN3	2.51059	-1.33362	1.99354	0.444356	0.505027	NA
	ACTN4	26963.3	-0.120249	0.139377	0.744146	0.388336	0.602614
	ACTR10	1275.44	0.138274	0.152894	0.817631	0.365874	0.582378
	ACTR1A	4966.33	-0.054462	0.122502	0.197643	0.65663	0.814578
	ACTR1B	4548.95	0.099013	0.132639	0.557156	0.455408	0.665278
	ACTR2	20024.1	0.346901	0.140126	6.11435	0.0134089	0.0812817
	ACTR3	22496.9	0.193051	0.123465	2.44308	0.118044	0.30247
	ACTR3B	327.876	-0.39647	0.21937	3.26082	0.0709537	0.22248
	ACTR3C	8.28613	-1.54264	1.20846	1.6077	0.204815	NA
	ACTR5	417.984	-0.173745	0.196744	0.779465	0.377305	0.592601
	ACTR6	806.052	0.191239	0.207563	0.848261	0.357045	0.574765
	ACTR8	1641.65	0.285233	0.134069	4.52047	0.0334916	0.142817
	ACTRT3	30.8404	0.168923	0.589293	0.082108	0.774461	NA
	ACVR1	652.578	-0.0515696	0.168298	0.0939008	0.759275	0.874433
	ACVR1B	788.196	0.323912	0.159182	4.13487	0.0420084	0.163022
	ACVR1C	192.958	0.609214	0.270016	5.07202	0.024315	0.117668
	ACVR2A	31.122	-0.704864	0.612514	1.31792	0.250966	NA
	ACVR2B	437.538	0.165497	0.195863	0.713856	0.398167	0.612479
	ACVRL1	169.961	0.137785	0.273115	0.254394	0.613998	0.785571
	ACY1	644.487	-0.149333	0.180165	0.686949	0.407204	0.620341
	ACYP1	251.326	-0.0766262	0.246645	0.0965352	0.756028	0.872889
	ACYP2	106.599	0.0551828	0.357954	0.0238459	0.877278	0.939861
	ADA	482.21	-0.140748	0.183189	0.590231	0.44233	0.654421
	ADAL	266.956	0.0474264	0.222944	0.0452492	0.831546	0.912556
	ADAM10	4724.94	0.329672	0.133797	6.05899	0.0138357	0.0827376
	ADAM11	6.84251	1.74392	1.31017	1.74428	0.186598	NA
	ADAM12	10.999	-0.104102	0.963715	0.0116732	0.913962	NA
	ADAM15	990.571	-0.350918	0.188522	3.45854	0.062926	0.207863
	ADAM17	1187.45	0.407096	0.154467	6.92801	0.00848563	0.0609422
	ADAM19	22090.6	0.294378	0.114344	6.61685	0.0101019	0.0682394
	ADAM1A	118.415	-0.0720495	0.311915	0.053356	0.817323	0.90558
	ADAM20P1	5.2912	-0.241279	1.39316	0.0299608	0.862579	NA
	ADAM22	488.051	0.149028	0.18751	0.631459	0.426821	0.638787
	ADAM23	484.113	0.0404654	0.186222	0.047213	0.827986	0.910907
	ADAM28	15.869	0.774124	0.846056	0.835033	0.360821	NA
	ADAM32	4.34566	2.16825	1.74048	1.51908	0.217758	NA
	ADAM8	2834.2	-0.518558	0.161706	10.234	0.00137874	0.0193469
	ADAM9	1796.03	0.499203	0.157017	10.0649	0.00151125	0.0207281
	ADAMDEC1	9.89812	0.481123	1.0097	0.226683	0.633994	NA
	ADAMTS1	806.958	0.226194	0.158739	2.02919	0.154303	0.354935
	ADAMTS13	124.05	-0.806152	0.316892	6.43623	0.0111815	0.0729408
	ADAMTS14	4.64417	-4.18968	2.0002	4.86651	0.0273827	NA
	ADAMTS15	17.2624	-1.09612	0.795603	1.8838	0.169903	NA
	ADAMTS16	43.1441	0.0382463	0.511804	0.00558931	0.940404	0.970972
	ADAMTS5	48.8322	0.552473	0.487692	1.28127	0.257663	0.4772
	ADAMTS6	282.11	0.281783	0.218402	1.66345	0.197138	0.408166
	ADAMTS7	402.347	-0.437403	0.23023	3.60096	0.0577463	0.19829
	ADAMTS7P1	2.81139	-1.55181	1.9395	0.633137	0.426207	NA
	ADAMTSL1	7.5997	0.368944	1.16622	0.100189	0.751603	NA
	ADAMTSL3	41.9939	0.504935	0.534802	0.888778	0.345809	0.564031
	ADAMTSL4	128.181	-0.304972	0.305057	0.998813	0.317598	0.536951
	ADAMTSL4-AS1	5.02393	-1.70116	1.48582	1.29579	0.254983	NA
	ADAMTSL5	67.1182	-0.828503	0.458862	3.24011	0.071856	0.224384
	ADAP1	3289.8	-0.0534856	0.145758	0.134651	0.713657	0.848995
	ADAP2	4.22662	-1.81488	1.74408	1.06433	0.302229	NA
	ADAR	16116.9	-0.0273265	0.110946	0.0606647	0.805448	0.900468
	ADARB1	1940.98	-0.159623	0.137985	1.33775	0.247431	0.468013
	ADAT1	385.116	0.330692	0.19543	2.85995	0.0908106	0.258615
	ADAT2	736.311	0.157431	0.171685	0.8406	0.359225	0.576485
	ADAT3	210.338	-0.639408	0.250682	6.47988	0.0109102	0.0717092
	ADCK1	130.027	-0.325198	0.299955	1.17418	0.278545	0.500189
	ADCK2	889.908	-0.478679	0.156206	9.36113	0.00221635	0.0263579
	ADCK3	1225.93	-0.234303	0.14414	2.64031	0.104183	0.280253
	ADCK4	774.559	-0.181522	0.176921	1.0523	0.304978	0.524486
	ADCK5	253.15	-0.0575644	0.227244	0.0641703	0.800022	0.898118
	ADCY1	10063.4	0.0268558	0.116182	0.0534309	0.817197	0.905549
	ADCY10P1	19.6336	-0.511405	0.737934	0.479719	0.48855	NA
	ADCY3	3666.2	-0.365571	0.124486	8.60365	0.00335491	0.0341034
	ADCY4	33.0104	-0.631196	0.56756	1.23316	0.266794	NA
	ADCY6	42.5486	-0.544782	0.50564	1.15781	0.281921	0.503575
	ADCY7	4384.67	-0.105861	0.117857	0.80663	0.369118	0.585336
	ADCY9	848.97	-0.176882	0.157511	1.26066	0.261526	0.481132
	ADD1	12487.2	-0.159694	0.111305	2.05747	0.151462	0.351091
	ADD2	4.30094	-0.974693	1.53295	0.401477	0.526328	NA
	ADD3	3909.01	0.374963	0.140493	7.10482	0.00768769	0.057239
	ADGB	5.18875	0.878549	1.41111	0.385381	0.534737	NA
	ADGRA2	31.831	-0.578739	0.638767	0.819034	0.365463	NA
	ADGRA3	1537.63	-0.106694	0.139573	0.584238	0.444656	0.656276
	ADGRB1	14.8282	-1.18722	0.849164	1.93912	0.163764	NA
	ADGRB2	46.5489	-0.981848	0.528386	3.42596	0.0641788	0.210062
	ADGRB3	5.9883	-1.3972	1.38173	1.0123	0.314354	NA
	ADGRD1	228.249	0.27905	0.237518	1.37952	0.240183	0.460321
	ADGRE1	15.3591	0.359859	0.815577	0.194465	0.659226	NA
	ADGRE2	760.539	0.277683	0.163492	2.8819	0.08958	0.25631
	ADGRE3	3.7389	-0.698383	1.62223	0.18495	0.667153	NA
	ADGRE5	24047.8	-0.23052	0.114816	4.02679	0.0447832	0.168993
	ADGRF3	58.8367	-0.454985	0.458775	0.981512	0.321826	0.540582
	ADGRG1	7558.1	0.170842	0.127142	1.80459	0.179159	0.388155
	ADGRG5	528.164	-0.295922	0.195928	2.2789	0.131145	0.322734
	ADGRL1	76.4745	-0.78994	0.381055	4.27689	0.038634	0.155174
	ADGRL2	57.1831	-0.156928	0.433333	0.131138	0.717255	0.851247
	ADGRL3	3.01256	-1.14964	1.96813	0.338594	0.560642	NA
	ADGRL4	9.58364	0.932924	1.13222	0.675228	0.411235	NA
	ADGRV1	64.6008	-1.08711	0.443142	5.95303	0.014692	0.0864745
	ADH5	3173.13	0.0641022	0.136016	0.22208	0.63746	0.801419
	ADHFE1	65.6839	0.259054	0.414854	0.389913	0.532345	0.724685
	ADI1	1316.7	-0.00778849	0.143956	0.00292805	0.956846	0.979387
	ADIPOR1	3806.58	0.19649	0.119514	2.70115	0.100276	0.273659
	ADIPOR2	4796.75	0.0586599	0.118271	0.245977	0.619922	0.789205
	ADK	2529.07	0.321227	0.136362	5.53916	0.0185955	0.0992684
	ADM	145.322	-0.903244	0.294025	9.36785	0.00220824	0.0263062
	ADM2	246.48	1.82144	0.250505	51.5228	7.07701841054927e-13	4.31400869320356e-10
	ADM5	87.4825	-0.78519	0.391759	3.9942	0.045657	0.171175
	ADNP	3704.52	0.0345792	0.122222	0.0800406	0.777242	0.885449
	ADNP-AS1	5.80109	1.49173	1.39546	1.13317	0.2871	NA
	ADNP2	2240.07	0.17164	0.127721	1.80515	0.179091	0.388106
	ADO	2514.64	0.0398657	0.130107	0.0938912	0.759287	0.874433
	ADORA2A	2030.8	-0.360403	0.150464	5.72494	0.0167256	0.0932982
	ADORA2A-AS1	4.52194	-1.48215	1.51637	0.946459	0.330622	NA
	ADORA2B	8.65243	-1.6125	1.16964	1.87288	0.171146	NA
	ADORA3	8.32601	0.593839	1.11708	0.28242	0.59512	NA
	ADPGK	2044.18	0.0163161	0.132655	0.0151277	0.902111	0.953443
	ADPGK-AS1	3.45515	-0.513543	1.70504	0.0907291	0.763252	NA
	ADPRH	2420.01	-0.0647634	0.125965	0.264318	0.607169	0.781261
	ADPRHL1	14.0277	0.340683	0.868667	0.153816	0.694915	NA
	ADPRHL2	1023.54	-0.0629234	0.162737	0.149517	0.698997	0.840648
	ADPRM	223.019	0.357715	0.243567	2.15487	0.142119	0.337304
	ADRA2B	18.2487	-1.52367	0.866512	3.04002	0.0812349	NA
	ADRB2	120.002	0.000966767	0.337841	4.05448388605123e-05	0.99492	0.997215
	ADRBK1	19804.8	-0.29614	0.130541	5.13758	0.0234133	0.114988
	ADRBK2	3062.88	0.383529	0.130601	8.60186	0.0033582	0.0341034
	ADRM1	3517.01	-0.233635	0.15902	2.15651	0.141967	0.337009
	ADSL	3056.83	-0.0341671	0.122656	0.0775937	0.780585	0.886958
	ADSS	2876.77	0.356952	0.139132	6.56727	0.0103871	0.0694368
	ADSSL1	76.0576	-1.08077	0.385609	7.78919	0.00525599	0.0453506
	ADTRP	109.145	-0.155579	0.362727	0.184055	0.667912	0.822118
	AEBP1	80.2615	0.338064	0.392871	0.739267	0.389896	0.604418
	AEBP2	2872.42	0.411667	0.157665	6.79678	0.00913226	0.0637278
	AEN	2923.3	0.0239318	0.1268	0.0356225	0.850297	0.92507
	AES	15158.8	-0.28067	0.139612	4.03538	0.0445558	0.168489
	AFAP1	4660.01	0.0656051	0.117453	0.311972	0.576473	0.759187
	AFAP1L2	6156.46	-0.255306	0.118974	4.59926	0.0319857	0.138928
	AFF1	2426.81	0.237768	0.13371	3.15898	0.0755104	0.231109
	AFF2	8.00017	-0.116338	1.12419	0.0107125	0.917565	NA
	AFF3	4.97331	0.196226	1.41145	0.0193151	0.889467	NA
	AFF4	2494.31	0.418416	0.14074	8.81192	0.0029927	0.031854
	AFG3L1P	713.089	-0.30589	0.164701	3.44486	0.0634488	0.209022
	AFG3L2	3279.87	0.0699642	0.122917	0.323953	0.569242	0.753497
	AFMID	372.632	-0.0162262	0.219515	0.00547037	0.941041	0.971365
	AFTPH	3832.08	0.409571	0.13314	9.43455	0.00212935	0.0257512
	AGA	495.057	0.319706	0.1812	3.10969	0.0778278	0.235888
	AGAP1	3.67119	2.57723	1.8969	1.82393	0.176846	NA
	AGAP11	4.1446	0.446394	1.71929	0.067503	0.795008	NA
	AGAP2	2567.34	-0.0258549	0.149405	0.0299499	0.862604	0.931928
	AGAP3	2363.59	-0.341491	0.135668	6.3234	0.0119155	0.0758838
	AGAP4	439.795	-0.185719	0.193699	0.918802	0.33779	0.555913
	AGAP5	270.947	-0.264879	0.244906	1.16889	0.27963	0.501673
	AGAP6	720.445	-0.169331	0.160075	1.11859	0.290221	0.510908
	AGAP7P	8.48187	-1.57961	1.18175	1.7632	0.184226	NA
	AGAP9	388.273	-0.392172	0.194437	4.06093	0.0438864	0.166798
	AGBL2	57.1093	-0.0802314	0.43419	0.0341497	0.853389	0.926911
	AGBL3	6.85968	0.766839	1.25718	0.371247	0.542325	NA
	AGBL5	636.241	-0.203124	0.180588	1.26464	0.260775	0.480404
	AGER	279.634	-0.626033	0.219102	8.13144	0.00435042	0.0401572
	AGFG1	5201.19	0.0452093	0.120672	0.140355	0.707928	0.845041
	AGFG2	2739.65	-0.323801	0.130782	6.11922	0.013372	0.0811792
	AGGF1	2039.5	0.498771	0.151274	10.8256	0.00100104	0.0157347
	AGK	2796.26	0.189872	0.125306	2.29466	0.12982	0.320753
	AGL	767.268	0.305871	0.162204	3.55137	0.0594962	0.201624
	AGMAT	579.115	-0.0267548	0.170487	0.0246278	0.875298	0.938614
	AGMO	6.45572	2.01263	1.38295	2.08851	0.148411	NA
	AGO1	1697.01	-0.031727	0.132586	0.0572611	0.810879	0.903338
	AGO2	1282.62	-0.0855516	0.140997	0.368111	0.544036	0.733956
	AGO3	542.821	0.0143848	0.186052	0.00599039	0.938307	0.97014
	AGO4	1158.1	0.18553	0.147034	1.59127	0.207145	0.420427
	AGPAT1	2293.01	-0.0411879	0.137687	0.0894904	0.764826	0.877545
	AGPAT2	891.191	-0.177385	0.162743	1.18764	0.275807	0.496664
	AGPAT3	7985.89	-0.126149	0.114509	1.21327	0.270685	0.490783
	AGPAT4	840.724	-0.0275684	0.154679	0.0317674	0.858539	0.929848
	AGPAT4-IT1	34.1572	-0.0791408	0.562494	0.0197992	0.888099	NA
	AGPAT5	1245.08	0.240299	0.162821	2.1762	0.140161	0.334817
	AGPS	4484.42	0.321963	0.142712	5.07989	0.0242049	0.117505
	AGRN	3524.54	-0.411823	0.154557	7.07806	0.00780335	0.0577644
	AGTPBP1	1408.18	0.210717	0.163131	1.6672	0.196634	0.407986
	AGTRAP	208.58	-0.0503265	0.271957	0.0342888	0.853094	0.926839
	AHCTF1	2681.72	0.406518	0.139238	8.49926	0.00355291	0.0355607
	AHCTF1P1	13.7138	1.11018	0.901438	1.50698	0.219601	NA
	AHCY	4641.68	-0.032689	0.125452	0.0678959	0.794425	0.895071
	AHCYL1	5177.49	0.193269	0.122162	2.50122	0.113758	0.295408
	AHCYL2	2411.48	0.343537	0.134566	6.50411	0.0107625	0.0710071
	AHDC1	915.14	-0.308569	0.16901	3.32907	0.0680656	0.217517
	AHI1	3670.67	0.159679	0.146066	1.19449	0.274425	0.495059
	AHNAK	72450.8	-0.116312	0.121179	0.921035	0.337203	0.555531
	AHNAK2	82.8056	-1.0858	0.377507	8.20062	0.00418762	0.0391804
	AHR	3569.64	0.679031	0.140005	23.3301	1.36447458967106e-06	0.000122964
	AHRR	750.785	0.0580851	0.173204	0.112498	0.737318	0.862431
	AHSA1	4136.46	-0.203056	0.120782	2.82431	0.0928469	0.262083
	AHSA2	1781.51	-0.298459	0.136966	4.74132	0.0294465	0.131854
	AICDA	6.86791	0.322367	1.23215	0.0685497	0.79346	NA
	AIDA	3717.89	0.353635	0.123059	8.23985	0.00409806	0.038769
	AIFM1	2403.78	0.0551385	0.128485	0.184146	0.667834	0.822106
	AIFM2	1226.1	-0.122216	0.142696	0.733398	0.391784	0.606245
	AIG1	532.657	0.439471	0.179195	6.00062	0.0143009	0.0848704
	AIM1	14290.8	0.341786	0.131571	6.73281	0.00946553	0.0650469
	AIM1L	4.51976	0.552539	1.55749	0.125275	0.723382	NA
	AIM2	651.677	0.185337	0.180785	1.0506	0.305369	0.52476
	AIMP1	1616.4	0.157522	0.15993	0.969626	0.324774	0.543502
	AIMP2	1080.34	-0.148373	0.160829	0.850839	0.356315	0.574122
	AIP	3173.66	-0.369363	0.134859	7.48355	0.00622652	0.0503669
	AIRE	5.40462	-2.67306	1.58836	2.77728	0.0956106	NA
	AJUBA	79.6332	0.232936	0.396795	0.34478	0.557083	0.744287
	AK1	831.095	-0.714155	0.177476	16.0719	6.09814683744446e-05	0.00222007
	AK2	7824.59	0.0749833	0.114207	0.431018	0.51149	0.710364
	AK3	2682.77	0.292101	0.146173	3.98734	0.0458434	0.171589
	AK4	4382.77	0.340334	0.137853	6.08197	0.0136568	0.0822301
	AK6	1056.54	0.136559	0.178817	0.582982	0.445146	0.656442
	AK7	12.6331	0.0882401	0.934826	0.00891631	0.924771	NA
	AK8	53.0409	-0.581724	0.459353	1.59954	0.205969	0.418962
	AK9	135.166	0.252861	0.301279	0.704327	0.401333	0.614852
	AKAP1	1636.4	0.0124642	0.143092	0.00759105	0.930571	0.967221
	AKAP10	966.213	0.37532	0.153665	5.95432	0.0146812	0.086453
	AKAP11	2850.23	0.520123	0.156141	11.0425	0.000890482	0.0146445
	AKAP12	49.6157	0.192952	0.477127	0.163487	0.685967	0.832217
	AKAP13	11017.9	0.0278657	0.116914	0.0568055	0.811618	0.903613
	AKAP17A	5109.55	-0.299757	0.126317	5.62218	0.0177346	0.0965809
	AKAP2	10035.4	0.501964	0.122205	16.7911	4.17283470586334e-05	0.00169222
	AKAP3	11.4437	-0.244968	0.948497	0.066692	0.796216	NA
	AKAP5	377.33	-0.300744	0.208792	2.07231	0.149995	0.349184
	AKAP6	187.527	0.710763	0.262239	7.31322	0.00684493	0.0533475
	AKAP7	155.544	0.628063	0.304518	4.23571	0.0395821	0.157554
	AKAP8	1558.6	-0.173554	0.137005	1.60395	0.205344	0.418462
	AKAP8L	2285.96	-0.355767	0.131367	7.31915	0.00682238	0.0532741
	AKAP9	1840.35	0.34591	0.164565	4.4087	0.0357562	0.148164
	AKIP1	1073.17	0.0590373	0.144949	0.165882	0.683797	0.83116
	AKIRIN1	3478.68	0.19692	0.125636	2.45509	0.117145	0.301112
	AKIRIN2	1951.26	-0.194507	0.135616	2.0559	0.151618	0.351103
	AKNA	12367.3	-0.214341	0.120737	3.14882	0.0759818	0.232196
	AKR1A1	2845.8	0.00605145	0.137677	0.00193308	0.964931	0.983525
	AKR1B1	3334.53	-0.0747603	0.129872	0.33134	0.564871	0.749915
	AKR1C1	252.637	-0.326249	0.236168	1.90604	0.167404	0.371649
	AKR1C2	46.5327	-0.372951	0.485071	0.590716	0.442142	0.654233
	AKR1C3	200.377	0.0904914	0.260804	0.120361	0.728644	0.857071
	AKR1C4	6.99016	-0.720498	1.20658	0.355413	0.551065	NA
	AKR7A2	1088.6	-0.1465	0.152442	0.923348	0.336598	0.554959
	AKR7A3	28.8764	-0.453568	0.605963	0.559626	0.454411	NA
	AKR7L	30.6687	-0.287349	0.615834	0.2178	0.640721	NA
	AKT1	5495.03	-0.264838	0.121304	4.76058	0.0291188	0.131061
	AKT1S1	1119.77	-0.317709	0.168992	3.52925	0.060295	0.202918
	AKT2	5096.25	-0.205788	0.147837	1.93617	0.164085	0.367566
	AKT3	2928.46	0.408979	0.129741	9.90816	0.00164548	0.0216889
	AKTIP	822.682	0.146829	0.159976	0.842041	0.358814	0.576281
	ALAD	1314	0.0317548	0.152449	0.0433929	0.834987	0.913833
	ALAS1	19408.9	-0.284498	0.114985	6.11209	0.013426	0.0813044
	ALCAM	1225.44	0.268536	0.163608	2.69079	0.10093	0.274885
	ALDH16A1	1141.48	-0.329125	0.167546	3.85263	0.0496681	0.180562
	ALDH18A1	3266.29	0.0337732	0.122782	0.0756571	0.783271	0.888189
	ALDH1A2	3.16587	1.07596	1.78945	0.360248	0.548369	NA
	ALDH1B1	1609.71	-0.0815544	0.136465	0.357106	0.550118	0.739202
	ALDH1L1	20.19	-0.0195573	0.746647	0.000694501	0.978975	NA
	ALDH1L2	13.7793	1.0998	0.880411	1.54983	0.213161	NA
	ALDH2	3.23963	-0.345866	1.7301	0.0399454	0.841587	NA
	ALDH3A2	642.809	0.0996685	0.169409	0.346111	0.556323	0.743751
	ALDH3B1	3.4948	-1.99103	1.88621	1.09618	0.295105	NA
	ALDH4A1	214.708	-0.24777	0.242187	1.04603	0.306423	0.525433
	ALDH5A1	628.018	-0.110854	0.166939	0.440872	0.506702	0.706213
	ALDH6A1	769.081	0.461212	0.158512	8.44239	0.00366573	0.0362847
	ALDH7A1	364.083	0.481525	0.201444	5.70034	0.0169616	0.0941399
	ALDH8A1	89.6843	0.144518	0.365008	0.156872	0.692053	0.836348
	ALDH9A1	1675.68	0.1111	0.142346	0.608987	0.43517	0.647222
	ALDOA	32165.5	-0.0657215	0.125492	0.274251	0.600494	0.777721
	ALDOC	2413.96	-0.163874	0.134893	1.47523	0.224523	0.441524
	ALG1	909.798	-0.133898	0.157428	0.723286	0.395068	0.609562
	ALG10	232.201	0.255384	0.245596	1.08104	0.298466	0.518822
	ALG10B	385.734	0.331492	0.234851	1.9894	0.158404	0.360071
	ALG11	212.888	0.354272	0.245609	2.07795	0.149441	0.348361
	ALG12	706.64	-0.336493	0.182265	3.40318	0.0650709	0.211898
	ALG13	1002.1	0.179355	0.15055	1.4186	0.233634	0.452899
	ALG14	274.462	-0.266855	0.223757	1.42148	0.23316	0.452196
	ALG1L9P	2.68641	1.28863	1.94298	0.436603	0.508767	NA
	ALG2	1730.79	0.199377	0.137519	2.10061	0.14724	0.345271
	ALG3	1088.46	-0.124549	0.183369	0.461284	0.497025	0.697923
	ALG5	933.953	0.0484439	0.154829	0.0978873	0.75438	0.872164
	ALG6	635.042	-0.041371	0.19728	0.0439757	0.833899	0.913225
	ALG8	1006.24	-0.0710214	0.151277	0.220391	0.638742	0.802285
	ALG9	835.701	0.224481	0.158651	2.00098	0.157197	0.359013
	ALKBH1	567.887	-0.0242162	0.171665	0.0199002	0.887816	0.945067
	ALKBH2	285.78	-0.242823	0.226075	1.153	0.282922	0.504474
	ALKBH3	389.872	-0.0567503	0.195891	0.0839275	0.772044	0.882357
	ALKBH4	370.548	-0.305225	0.206665	2.17915	0.139892	0.334497
	ALKBH5	4639.22	-0.222777	0.125635	3.1415	0.0763237	0.233012
	ALKBH6	487.891	-0.148363	0.256343	0.334932	0.562769	0.748418
	ALKBH7	681.927	-0.385506	0.204631	3.54174	0.0598428	0.202126
	ALKBH8	397.156	0.399449	0.215315	3.43385	0.063873	0.209822
	ALMS1	929.384	0.191486	0.163548	1.37002	0.241809	0.462264
	ALMS1-IT1	41.1474	-0.219138	0.519305	0.177963	0.67313	0.824785
	ALOX12-AS1	7.82064	0.432118	1.16666	0.137286	0.710995	NA
	ALOX12B	8.83408	0.899017	1.07635	0.694944	0.404488	NA
	ALOX15B	25.8597	-0.352894	0.696159	0.256812	0.612319	NA
	ALOX5	8.3407	-1.30096	1.12125	1.33291	0.248288	NA
	ALOX5AP	8469.23	-0.0522068	0.121814	0.18367	0.668238	0.822353
	ALPK1	137.099	0.842592	0.304926	7.59204	0.00586264	0.0486552
	ALPK2	32.2954	0.728701	0.574281	1.6042	0.205308	NA
	ALPK3	39.9014	-0.318272	0.516384	0.379558	0.53784	0.728578
	ALS2	920.752	0.377077	0.1565	5.79361	0.0160845	0.0912345
	ALS2CL	5.27136	0.299489	1.42378	0.0441319	0.833608	NA
	ALS2CR12	23.7555	0.00972555	0.665162	0.000222965	0.988086	NA
	ALX4	3.55754	-1.43701	1.69522	0.711449	0.398963	NA
	ALYREF	3552.82	-0.248528	0.145364	2.91987	0.0874951	0.252361
	AMACR	371.029	0.0197256	0.197513	0.00997663	0.920437	0.962444
	AMBRA1	2205.74	-0.0759436	0.13728	0.306021	0.580132	0.762027
	AMD1	2431.06	0.148575	0.142074	1.09316	0.295771	0.515947
	AMDHD1	41.4232	0.275127	0.53952	0.259863	0.610214	0.783108
	AMDHD2	480.111	-0.341189	0.212453	2.57541	0.108536	0.287367
	AMER1	299.866	0.143602	0.215741	0.442985	0.505685	0.705797
	AMER2	23.939	-0.261055	0.707924	0.136104	0.712185	NA
	AMFR	3261.41	-0.0364636	0.121151	0.0905858	0.763434	0.876965
	AMH	10.6349	-0.581607	1.02099	0.324179	0.569107	NA
	AMICA1	5788.47	-0.217241	0.121205	3.20962	0.0732067	0.227167
	AMIGO1	25.2109	0.0102813	0.650413	0.00026776	0.986944	NA
	AMIGO2	128.139	-0.073291	0.317572	0.053287	0.817439	0.90558
	AMIGO3	193.562	-0.185697	0.258815	0.51466	0.473129	0.679024
	AMMECR1	681.116	0.0956927	0.184215	0.269853	0.60343	0.779997
	AMMECR1L	1683.6	0.156276	0.134519	1.34917	0.245423	0.465878
	AMN	2.79709	-2.30755	2.08919	1.20468	0.272389	NA
	AMN1	58.7383	0.27166	0.429575	0.399639	0.527276	0.721741
	AMOT	3.66509	1.32665	1.69787	0.604866	0.436727	NA
	AMOTL1	2629.91	0.316973	0.125126	6.40649	0.0113704	0.0734637
	AMPD2	1681	-0.0137111	0.153508	0.00797865	0.928825	0.966561
	AMPD3	862.339	-0.0104253	0.157228	0.00440118	0.947106	0.974253
	AMT	81.8209	-0.782138	0.375643	4.31511	0.0377754	0.153141
	AMY2B	59.5112	0.172971	0.452516	0.146086	0.702304	0.842294
	AMZ1	37.7754	-0.225555	0.53305	0.179034	0.672205	0.8244
	AMZ2	3157.63	0.0129635	0.121604	0.0113642	0.915104	0.960823
	AMZ2P1	286.974	-0.225145	0.218028	1.06566	0.301927	0.521815
	ANAPC1	3565.72	0.106562	0.121333	0.771171	0.379855	0.595054
	ANAPC10	344.039	0.0399656	0.237797	0.0282571	0.866506	0.934319
	ANAPC11	906.668	-0.255903	0.172131	2.20829	0.137271	0.331301
	ANAPC13	764.964	0.206905	0.158596	1.70106	0.192149	0.403607
	ANAPC15	964.896	-0.129091	0.149881	0.741681	0.389123	0.60345
	ANAPC16	3064.11	0.111903	0.124018	0.813984	0.366945	0.583334
	ANAPC2	1402.22	-0.434079	0.158229	7.50355	0.00615775	0.0500101
	ANAPC4	1218.17	0.125152	0.172722	0.524842	0.468784	0.675977
	ANAPC5	4335.89	0.00281255	0.120046	0.000549125	0.981305	0.990669
	ANAPC7	1639.83	-0.0623146	0.133253	0.218676	0.640051	0.802614
	ANG	100.684	0.106645	0.334053	0.101917	0.749541	0.869132
	ANGEL1	541.551	0.13047	0.174231	0.560683	0.453985	0.664163
	ANGEL2	1090.16	0.15645	0.163697	0.913056	0.339305	0.557233
	ANGPT4	2.99005	-1.08711	1.83654	0.348355	0.555046	NA
	ANGPTL4	24.6638	0.420937	0.649227	0.42009	0.516892	NA
	ANGPTL6	87.6849	-0.682477	0.36818	3.42255	0.0643117	0.210383
	ANK1	739.518	0.0951521	0.160983	0.349373	0.554468	0.742016
	ANK2	213.907	0.703013	0.261167	7.2088	0.00725471	0.055163
	ANK3	66.6558	0.249406	0.431228	0.33456	0.562986	0.748474
	ANKAR	10.3544	0.306416	0.987674	0.0962687	0.756354	NA
	ANKDD1A	231.619	-0.0602354	0.259516	0.0538923	0.816424	0.904857
	ANKDD1B	33.6102	0.0168196	0.59025	0.00081477	0.977228	NA
	ANKEF1	123.63	0.128162	0.328542	0.152097	0.696539	0.839269
	ANKFY1	1890.12	0.0718566	0.130721	0.302136	0.582547	0.764043
	ANKH	2572.64	-0.0352373	0.125714	0.0785663	0.77925	0.88618
	ANKHD1	3246.29	0.22379	0.134676	2.75861	0.0967323	0.267718
	ANKHD1-EIF4EBP3	2395.1	0.0189408	0.12829	0.0217992	0.882622	0.942204
	ANKIB1	2604.85	0.470303	0.132456	12.5597	0.000394151	0.00864736
	ANKLE1	321.873	-0.247766	0.208613	1.40978	0.235092	0.454566
	ANKLE2	7713.52	-0.134383	0.11493	1.36669	0.242381	0.463165
	ANKMY1	268.643	-0.248044	0.228692	1.1755	0.278274	0.499997
	ANKMY2	1168.51	0.160771	0.149625	1.15403	0.282707	0.504436
	ANKRA2	938.171	0.287421	0.153671	3.49451	0.0615725	0.205287
	ANKRD10	3681.23	-0.210772	0.119854	3.09019	0.0787655	0.237841
	ANKRD11	5044.2	0.149222	0.118049	1.59722	0.206298	0.419351
	ANKRD12	1958.07	1.03164	0.191049	28.6161	8.82457975710321e-08	1.28080604331439e-05
	ANKRD13A	2890.23	0.319783	0.127167	6.31242	0.0119895	0.0761479
	ANKRD13B	476.315	-0.437804	0.213082	4.21151	0.0401507	0.158845
	ANKRD13C	1416.9	0.411633	0.165691	6.15469	0.0131064	0.080127
	ANKRD13D	1547.23	-0.338635	0.152675	4.91069	0.026691	0.124177
	ANKRD16	169.489	0.0766597	0.277246	0.0764471	0.782171	0.887615
	ANKRD17	5123.1	0.336694	0.128879	6.81081	0.00906079	0.0636007
	ANKRD18B	14.5517	0.102567	0.89562	0.0131247	0.908792	NA
	ANKRD18DP	12.5675	0.647174	0.900369	0.515446	0.472791	NA
	ANKRD19P	37.6789	-0.405354	0.569211	0.50592	0.47691	0.682118
	ANKRD2	2.44839	1.90269	2.09051	0.822286	0.364513	NA
	ANKRD20A1	75.223	0.859353	0.53215	2.58167	0.108108	0.286731
	ANKRD20A12P	8.43173	0.949576	1.14143	0.686827	0.407246	NA
	ANKRD20A2	88.3979	0.948745	0.366784	6.64798	0.00992682	0.0674314
	ANKRD20A3	40.3267	0.0290322	0.519675	0.00312645	0.95541	0.97872
	ANKRD20A4	29.5881	0.37946	0.653633	0.336437	0.561893	NA
	ANKRD20A5P	475.195	0.0698932	0.183772	0.144623	0.703728	0.842607
	ANKRD20A8P	31.7884	0.131525	0.589048	0.0498428	0.823337	NA
	ANKRD20A9P	53.8013	0.115562	0.447851	0.0665818	0.79638	0.896195
	ANKRD22	16.3178	0.776088	0.843549	0.841475	0.358975	NA
	ANKRD23	84.2818	-0.39497	0.368462	1.14727	0.284121	0.505132
	ANKRD24	85.3209	-0.304885	0.369639	0.679983	0.409592	0.622266
	ANKRD26	506.599	0.394625	0.23011	2.93375	0.0867457	0.251034
	ANKRD26P1	5.64235	0.0372059	1.37285	0.000763263	0.977959	NA
	ANKRD26P3	3.22865	1.05858	1.79214	0.346072	0.556345	NA
	ANKRD27	2743.86	0.160798	0.128381	1.56804	0.210491	0.424753
	ANKRD28	5829.31	0.640629	0.134923	22.373	2.24513891498658e-06	0.00018089
	ANKRD33B	6550.84	0.15093	0.11567	1.70188	0.192042	0.40345
	ANKRD34A	208.386	0.015056	0.264225	0.00324895	0.954546	0.978349
	ANKRD36	489.915	0.157446	0.188436	0.697897	0.403491	0.616775
	ANKRD36B	682.648	-0.0886755	0.189375	0.219214	0.639639	0.802584
	ANKRD36C	252.72	0.0926058	0.237915	0.151486	0.697119	0.839528
	ANKRD37	217.348	-0.217287	0.241631	0.808307	0.368621	0.585042
	ANKRD39	321.468	-0.12271	0.251212	0.23866	0.625175	0.792862
	ANKRD40	2161.93	0.309704	0.131156	5.56744	0.0182975	0.0985424
	ANKRD42	323.335	0.694201	0.208326	11.0518	0.000885992	0.0146057
	ANKRD44	2711.34	0.469928	0.139121	11.3659	0.000748045	0.013001
	ANKRD46	462.585	0.189791	0.213415	0.790366	0.373989	0.589854
	ANKRD49	687.585	0.303237	0.166347	3.31927	0.0684723	0.217901
	ANKRD50	35.3839	0.228577	0.553488	0.170502	0.679666	NA
	ANKRD52	6235.02	-0.0549	0.127554	0.185243	0.666906	0.821374
	ANKRD53	2.82025	-0.898889	2.04399	0.191504	0.661668	NA
	ANKRD54	687.816	-0.398215	0.171257	5.39594	0.0201837	0.104403
	ANKRD55	218.3	-0.277438	0.245517	1.27613	0.25862	0.478245
	ANKRD6	17.1016	0.0443642	0.908665	0.0024447	0.960566	NA
	ANKRD61	6.76917	-0.415178	1.22555	0.114536	0.735037	NA
	ANKRD62	2.45111	1.86364	2.18652	0.714565	0.397932	NA
	ANKRD63	3.27655	-1.84508	1.80406	1.03543	0.308886	NA
	ANKRD65	6.07696	-0.841192	1.30462	0.413203	0.520348	NA
	ANKRD9	236.658	-0.710043	0.264172	7.18351	0.00735766	0.0556988
	ANKS1A	748.3	-0.0172367	0.169319	0.0103718	0.918882	0.961935
	ANKS1B	68.1669	-0.381724	0.414901	0.844912	0.357996	0.575615
	ANKS3	319.028	-0.137137	0.208938	0.430741	0.511626	0.71039
	ANKS6	24.9732	-0.399397	0.643493	0.384761	0.535066	NA
	ANKZF1	1349.5	0.0378099	0.138124	0.0749309	0.784288	0.888505
	ANLN	1285.41	0.46912	0.163015	8.25211	0.00407047	0.0386886
	ANO1	27.567	-0.417384	0.624793	0.445404	0.504526	NA
	ANO10	454.604	0.0699085	0.189604	0.135983	0.712308	0.848022
	ANO2	6.74116	0.0403926	1.31582	0.000944377	0.975484	NA
	ANO3	6.99793	2.12331	1.33523	2.48709	0.114784	NA
	ANO4	2.5365	-0.658659	2.11449	0.0964532	0.756128	NA
	ANO6	3126.49	0.475131	0.143219	10.9615	0.000930252	0.0150698
	ANO7	11.8803	-0.591684	0.965964	0.374745	0.540429	NA
	ANO8	583.664	-0.238093	0.196397	1.46866	0.225558	0.442745
	ANO9	145.583	-0.979122	0.321463	9.18856	0.00243532	0.0281636
	ANP32A	6191.61	0.0609808	0.119111	0.262087	0.60869	0.782142
	ANP32A-IT1	12.9958	-1.9906	0.962762	4.20329	0.0403456	NA
	ANP32B	12036.4	0.164508	0.124673	1.74019	0.187115	0.397979
	ANP32E	8412.75	0.37699	0.160417	5.50761	0.0189339	0.100152
	ANPEP	2328.4	-0.12989	0.138477	0.879554	0.348324	0.566766
	ANTXR2	3389.63	0.371842	0.131866	7.93196	0.00485693	0.0431688
	ANXA1	8580.66	0.290365	0.128228	5.11942	0.0236596	0.115572
	ANXA11	14194.4	-0.224676	0.129458	3.00909	0.0827987	0.244334
	ANXA13	5.18327	1.21162	1.42399	0.717673	0.396908	NA
	ANXA2	21955.9	0.13292	0.112939	1.38465	0.23931	0.459509
	ANXA2P2	105.94	0.409662	0.360823	1.28719	0.256567	0.476695
	ANXA2R	170.988	-0.499843	0.283015	3.11182	0.0777262	0.235716
	ANXA3	2.57337	-1.316	2.13006	0.37584	0.539838	NA
	ANXA4	2460.98	0.0600449	0.127656	0.221222	0.63811	0.80174
	ANXA5	17429.3	-0.0486807	0.120253	0.163871	0.685617	0.832216
	ANXA6	41907.6	-0.220279	0.111762	3.88101	0.0488352	0.178739
	ANXA7	5644.04	0.193867	0.119237	2.64177	0.104088	0.280253
	ANXA8	2157.53	-0.548439	0.128934	18.0043	2.20404930971484e-05	0.00100806
	ANXA8L1	185.414	-0.444642	0.273417	2.64019	0.104191	0.280253
	ANXA9	68.8924	0.0113964	0.407368	0.00078938	0.977586	0.9883
	AOAH	200.435	-0.621946	0.255895	5.883	0.0152878	0.0884828
	AOC1	42.9586	-0.028704	0.498915	0.00331034	0.954119	0.978178
	AOC2	102.662	0.20094	0.340809	0.347592	0.555479	0.74296
	AOC3	91.3225	-0.453715	0.350913	1.66903	0.196389	0.407934
	AP1AR	1157.78	0.556818	0.179092	9.61867	0.0019261	0.0242075
	AP1B1	4485.27	-0.0602175	0.137826	0.190884	0.662182	0.818872
	AP1G1	4512.78	0.188726	0.12496	2.27949	0.131095	0.322725
	AP1G2	3530.65	-0.20108	0.133652	2.26194	0.132588	0.32475
	AP1M1	3369.78	-0.25327	0.133852	3.57629	0.0586098	0.199733
	AP1S1	2370.66	-0.189927	0.132405	2.05644	0.151564	0.351091
	AP1S2	1523.49	0.247103	0.158938	2.41482	0.120192	0.306039
	AP1S3	203.6	-0.00288055	0.248146	0.000134911	0.990733	0.995479
	AP2A1	3439.07	-0.0809364	0.143114	0.319814	0.57172	0.755345
	AP2A2	2179.06	-0.458668	0.158322	8.36269	0.00383004	0.0371953
	AP2B1	13319.5	0.0837142	0.112796	0.550739	0.458016	0.667812
	AP2M1	7157.06	-0.122634	0.114444	1.14792	0.283985	0.504964
	AP2S1	1785.31	-0.176256	0.152302	1.33869	0.247265	0.467988
	AP3B1	2846.11	0.245237	0.141915	2.98279	0.0841543	0.246161
	AP3B2	2.96131	0.300927	2.22198	0.0183127	0.892355	NA
	AP3D1	6780.84	-0.0794124	0.119452	0.441921	0.506197	0.705965
	AP3M1	2979.94	0.192768	0.134528	2.05186	0.152021	0.351747
	AP3M2	1971.46	0.454471	0.146111	9.64072	0.00190311	0.0239929
	AP3S1	4299.83	0.179644	0.130174	1.90336	0.167703	0.372144
	AP3S2	1530.19	0.0724948	0.1362	0.28329	0.594553	0.773122
	AP4B1	942.183	-0.175325	0.151998	1.32984	0.248834	0.469715
	AP4E1	918.419	0.456366	0.160658	8.04536	0.00456204	0.0414192
	AP4M1	442.258	-0.406168	0.201547	4.05335	0.0440838	0.167288
	AP4S1	590.743	0.143339	0.191076	0.562624	0.453205	0.663741
	AP5B1	1995.74	-0.329982	0.137035	5.78825	0.0161336	0.0913788
	AP5M1	1458.6	0.284956	0.141799	4.03315	0.0446145	0.168565
	AP5S1	474.507	-0.0935389	0.20458	0.209107	0.647469	0.808083
	AP5Z1	1753.46	-0.176074	0.152424	1.33377	0.248136	0.468863
	APAF1	1655.51	0.30382	0.157298	3.72484	0.0536088	0.189777
	APBA1	440.591	0.526633	0.188281	7.80058	0.00522295	0.0451295
	APBA2	123.246	-0.0496153	0.334008	0.0220663	0.881911	0.941665
	APBA3	1295.04	-0.373096	0.1803	4.27256	0.0387325	0.155424
	APBB1	1045.07	0.027736	0.158258	0.0307172	0.860873	0.931242
	APBB1IP	996.733	-0.582081	0.153969	14.2231	0.000162366	0.00457182
	APBB2	1593.98	0.356016	0.140615	6.39772	0.0114267	0.0737103
	APBB3	370.106	-0.25233	0.216412	1.35881	0.243744	0.464135
	APC	933.395	0.488258	0.169148	8.30173	0.00396073	0.0379419
	APC2	6.07966	-0.614794	1.33054	0.212639	0.644706	NA
	APCDD1L	8.27027	-0.000934268	1.14569	1.76739795989533e-05	0.996646	NA
	APEH	3838.73	-0.169861	0.130313	1.69821	0.192522	0.403766
	APELA	2.45111	1.86364	2.18652	0.714565	0.397932	NA
	APEX1	5701.79	0.100846	0.119771	0.708824	0.399834	0.614423
	APEX2	1323.96	-0.159855	0.145164	1.21225	0.270887	0.490917
	APH1A	4329.48	-0.00151663	0.119135	0.00016208	0.989842	0.995033
	APH1B	380.09	0.0425913	0.204225	0.0434884	0.834808	0.913745
	API5	5842.61	0.30778	0.121299	6.42693	0.0112403	0.073198
	APIP	1023.4	0.345297	0.179727	3.68388	0.0549407	0.192499
	APITD1	357.653	0.0636945	0.201235	0.100195	0.751596	0.870103
	APITD1-CORT	29.6363	0.510601	0.62564	0.664385	0.415016	NA
	APLF	245.965	0.435802	0.238818	3.32368	0.0682889	0.21773
	APLNR	6.66062	-0.0119717	1.23886	0.000102691	0.991915	NA
	APLP1	234.587	0.140109	0.245974	0.324571	0.568873	0.753191
	APLP2	5333.11	0.0111535	0.116652	0.00914172	0.923828	0.963589
	APMAP	2833.26	-0.156841	0.124665	1.58215	0.208452	0.422108
	APOA1BP	1300.57	-0.329659	0.148597	4.91347	0.0266481	0.124067
	APOBEC3B	616.634	-0.291032	0.169563	2.9427	0.0862665	0.250095
	APOBEC3C	4052.81	-0.228138	0.137778	2.73927	0.0979093	0.269738
	APOBEC3D	898.583	-0.282376	0.156498	3.25225	0.0713254	0.223415
	APOBEC3F	1073.7	-0.276282	0.151066	3.34135	0.0675594	0.216468
	APOBEC3G	3985.22	-0.253226	0.120792	4.38992	0.036152	0.149245
	APOBEC3H	1029.65	-0.209185	0.152634	1.87725	0.170647	0.376581
	APOBR	625.159	-0.643605	0.1866	11.8291	0.000583113	0.0110846
	APOC1	28.1428	-0.625865	0.617087	1.025	0.311335	NA
	APOD	761.424	-0.518734	0.164062	9.96081	0.00159908	0.0215221
	APOE	9.30224	-0.516431	1.06087	0.236388	0.626827	NA
	APOL1	2406.07	-0.212979	0.130754	2.65107	0.10348	0.27911
	APOL2	2338.05	-0.240949	0.133483	3.2553	0.0711928	0.223115
	APOL3	1753.19	-0.0874815	0.136972	0.407871	0.523052	0.718222
	APOL4	3276.08	0.285513	0.121179	5.54353	0.0185491	0.0992333
	APOL6	5111.8	0.563349	0.125421	20.0586	7.51050603802829e-06	0.000470994
	APOLD1	133.943	0.165853	0.299948	0.305659	0.580356	0.762034
	APOM	35.9084	0.101383	0.5549	0.0333899	0.855011	NA
	APOO	279.575	0.323764	0.221138	2.14106	0.143403	0.339292
	APOOL	757.182	0.483581	0.163351	8.73716	0.0031179	0.032588
	APOPT1	849.009	0.13693	0.161288	0.720611	0.395944	0.610681
	APP	8196.39	0.280909	0.114055	6.05695	0.0138516	0.0827697
	APPBP2	1439.31	0.503703	0.146063	11.8456	0.000577969	0.0110386
	APPL1	1465.39	0.411671	0.163253	6.34106	0.0117974	0.0753424
	APPL2	711.701	-0.0286413	0.164668	0.0302584	0.861905	0.931518
	APRT	2043.06	-0.417175	0.154187	7.29898	0.00689938	0.053581
	APTR	103.906	-0.19067	0.339978	0.314336	0.575031	0.758027
	APTX	875.967	0.0986764	0.157813	0.39087	0.531842	0.724244
	AQP11	81.6035	-0.158891	0.39039	0.16569	0.683971	0.831163
	AQP3	725.38	-0.571068	0.167498	11.5736	0.000668951	0.0122016
	AQP4	80.7946	0.507377	0.387742	1.70768	0.191286	0.402763
	AQP4-AS1	3.2656	-0.730953	1.9277	0.142882	0.705433	NA
	AQP9	32.9283	-0.235969	0.563765	0.175087	0.67563	NA
	AQR	2212.9	0.254211	0.141849	3.20819	0.0732707	0.227194
	AR	2701.71	0.230402	0.132422	3.0246	0.0820106	0.243055
	ARAF	3306.23	-0.116588	0.139335	0.700003	0.402783	0.61647
	ARAP1	5853	-0.290708	0.123044	5.57342	0.0182351	0.0983369
	ARAP2	2825.05	0.484861	0.158361	9.33443	0.00224888	0.0266147
	ARAP3	164.38	-0.612331	0.273202	5.00523	0.0252709	0.120237
	ARC	22.857	-0.598668	0.687877	0.755119	0.38486	NA
	ARCN1	7265.28	0.357252	0.11775	9.18309	0.00244262	0.0281944
	AREG	37.4564	0.489478	0.54892	0.793063	0.373176	0.589311
	AREL1	2690.6	0.126206	0.12407	1.03447	0.30911	0.528182
	ARF1	13080.4	-0.0456838	0.120107	0.144669	0.703683	0.842607
	ARF3	9140.66	0.193391	0.120974	2.5538	0.110029	0.289232
	ARF4	4461.15	0.246717	0.119831	4.23429	0.0396151	0.157554
	ARF5	3439.8	-0.244472	0.136576	3.20086	0.0735998	0.227783
	ARF6	11543.7	0.130301	0.119427	1.19001	0.275328	0.49595
	ARFGAP1	2073.3	-0.359848	0.14548	6.10518	0.0134786	0.0815013
	ARFGAP2	2791.85	-0.0566983	0.145246	0.152374	0.696277	0.839036
	ARFGAP3	2162.84	0.176887	0.138267	1.63578	0.200906	0.412999
	ARFGEF1	3142.86	0.312889	0.135727	5.30506	0.0212636	0.107933
	ARFGEF2	2405.3	0.497402	0.138426	12.8571	0.000336196	0.0078247
	ARFGEF3	5.14575	0.862666	1.43835	0.357867	0.549693	NA
	ARFIP1	881.017	0.42247	0.15479	7.43088	0.0064114	0.0511482
	ARFIP2	1301.04	-0.143064	0.145132	0.971439	0.324322	0.543036
	ARFRP1	1351.84	-0.132424	0.142267	0.866164	0.352019	0.570186
	ARG2	649.246	0.132992	0.16579	0.643302	0.422518	0.634596
	ARGLU1	4506.81	0.189548	0.127036	2.22492	0.135799	0.330031
	ARHGAP1	3221.65	-0.0160475	0.131803	0.0148258	0.903088	0.954057
	ARHGAP10	2304.77	0.0331345	0.132996	0.0620668	0.803259	0.899666
	ARHGAP11A	2633.14	0.28312	0.139231	4.12907	0.0421525	0.163321
	ARHGAP11B	84.1236	0.244059	0.374852	0.424024	0.514936	0.712547
	ARHGAP12	234.486	-0.13907	0.246738	0.317629	0.573036	0.756261
	ARHGAP15	2949.34	0.0459804	0.145158	0.100328	0.751436	0.870103
	ARHGAP17	2130.67	-0.0378261	0.12827	0.0869604	0.768078	0.879566
	ARHGAP18	670.433	0.609209	0.18311	11.0128	0.000904828	0.0148158
	ARHGAP19	1535.87	0.202321	0.141462	2.04423	0.152784	0.352909
	ARHGAP21	2173.93	0.38114	0.14123	7.26494	0.00703135	0.0541072
	ARHGAP22	4.64932	0.0522389	1.49772	0.00125241	0.971769	NA
	ARHGAP23	61.5975	-0.992959	0.440597	5.03968	0.024773	0.118938
	ARHGAP24	50.5193	0.428235	0.499103	0.734273	0.391502	0.605981
	ARHGAP25	1151.26	0.174666	0.15134	1.33131	0.248572	0.469439
	ARHGAP26	2215.76	-0.044448	0.130377	0.11622	0.733171	0.860039
	ARHGAP27	768.566	-0.29662	0.159695	3.44584	0.063411	0.208954
	ARHGAP30	15244.6	0.0354697	0.115171	0.0948458	0.758105	0.873887
	ARHGAP31	6135.85	0.0371768	0.117249	0.100533	0.751191	0.870103
	ARHGAP31-AS1	5.0587	-0.957166	1.59521	0.3563	0.550568	NA
	ARHGAP32	14.2442	-0.36193	0.843495	0.183901	0.668042	NA
	ARHGAP33	510.319	-0.614015	0.200267	9.35328	0.00222587	0.0263936
	ARHGAP35	4411.32	0.125268	0.119027	1.10729	0.292672	0.513506
	ARHGAP39	22.8914	0.0842724	0.674137	0.0156215	0.900535	NA
	ARHGAP4	4195.74	-0.310294	0.144502	4.60302	0.0319157	0.138773
	ARHGAP42	18.2153	0.445736	0.754173	0.349118	0.554613	NA
	ARHGAP5	2028.15	0.773128	0.166558	21.3234	3.87962260164514e-06	0.000280915
	ARHGAP5-AS1	13.007	-0.672266	0.885963	0.574148	0.448615	NA
	ARHGAP6	20.0602	0.5093	0.722125	0.496343	0.481111	NA
	ARHGAP8	3.49488	-5.31261	2.47773	4.3455	0.037107	NA
	ARHGAP9	3312.54	-0.431199	0.136005	10.0188	0.0015495	0.0210403
	ARHGDIA	21912.3	-0.169693	0.146418	1.34245	0.246602	0.467023
	ARHGDIB	31072.1	-0.0368837	0.110456	0.111502	0.73844	0.863086
	ARHGEF1	6392.48	-0.356067	0.124861	8.11307	0.00439473	0.0404435
	ARHGEF10	120.99	0.592588	0.331024	3.19651	0.0737956	0.227867
	ARHGEF10L	25.451	-0.147989	0.682827	0.0470218	0.828329	NA
	ARHGEF11	641.038	0.00902342	0.166295	0.00294659	0.95671	0.97933
	ARHGEF12	1379.39	0.250117	0.148407	2.83745	0.0920903	0.260794
	ARHGEF17	724.537	-0.835968	0.170672	23.7694	1.08594141761097e-06	0.000107869
	ARHGEF18	1942.83	-0.0599856	0.138635	0.187215	0.665245	0.820425
	ARHGEF19	168.274	-0.271174	0.27634	0.962543	0.326547	0.544815
	ARHGEF2	6603.71	-0.263397	0.116213	5.13046	0.0235094	0.115143
	ARHGEF25	78.3382	-0.169756	0.387263	0.192069	0.6612	0.818176
	ARHGEF26	62.345	0.0292014	0.42581	0.00472751	0.945183	0.973466
	ARHGEF28	843.452	-0.221999	0.157798	1.97775	0.159627	0.361576
	ARHGEF3	478.966	-0.151208	0.18849	0.643355	0.422498	0.634596
	ARHGEF33	9.48882	0.589744	1.12513	0.274702	0.600195	NA
	ARHGEF35	3.71909	-0.294823	1.61396	0.0333768	0.855039	NA
	ARHGEF37	3.47826	1.1884	1.85435	0.405334	0.524347	NA
	ARHGEF39	294.1	0.173204	0.214446	0.652201	0.419327	0.631571
	ARHGEF4	22.4945	-1.44578	0.724751	3.92112	0.0476831	NA
	ARHGEF40	22.0075	-0.0860561	0.711561	0.0146468	0.903672	NA
	ARHGEF5	4.49121	-0.689549	1.77868	0.14942	0.69909	NA
	ARHGEF6	7114.09	0.185588	0.129412	2.05524	0.151684	0.351167
	ARHGEF7	2701.8	0.120164	0.123833	0.941408	0.331916	0.550358
	ARHGEF9	532.539	0.0220767	0.188597	0.0137113	0.906785	0.956429
	ARID1A	5935.56	-0.0727334	0.115423	0.397048	0.528618	0.722603
	ARID1B	2785.81	0.00364789	0.123822	0.000868047	0.976496	0.9883
	ARID2	1096.17	0.221855	0.165263	1.80083	0.179612	0.388725
	ARID3A	1994.16	-0.359412	0.147353	5.93671	0.0148287	0.086859
	ARID3B	1813.38	-0.0666395	0.156565	0.181166	0.670373	0.823534
	ARID4A	1302.74	0.776998	0.162924	22.5279	2.07112474187297e-06	0.000171275
	ARID4B	2301.05	0.624452	0.151132	16.9574	3.82281327955287e-05	0.00161487
	ARID5A	3534.04	-0.244839	0.131128	3.48277	0.0620108	0.206149
	ARID5B	1381.22	0.411859	0.144972	8.05031	0.00454959	0.041337
	ARIH1	3647.37	0.351772	0.122177	8.27171	0.00402676	0.0384358
	ARIH2	3823.48	-0.0841102	0.122268	0.473185	0.491526	0.694046
	ARIH2OS	32.4534	-0.126724	0.575479	0.0485206	0.825658	NA
	ARL1	2267.36	0.105568	0.136865	0.594833	0.440556	0.6526
	ARL10	146.157	-0.277056	0.296154	0.874812	0.349627	0.567871
	ARL13B	587.163	0.826848	0.213541	14.8437	0.000116797	0.00363415
	ARL14EP	726.288	0.197104	0.170485	1.33595	0.24775	0.468395
	ARL14EPL	530.545	-0.00922948	0.180175	0.00263199	0.959084	0.9811
	ARL15	109.472	-0.0502196	0.335662	0.0224115	0.880998	0.941331
	ARL16	369.702	-0.3091	0.222326	1.92988	0.164771	0.368358
	ARL17A	711.031	-0.256393	0.162264	2.49456	0.11424	0.296089
	ARL17B	82.3996	-0.175289	0.374934	0.218521	0.640169	0.802614
	ARL2	1424.66	-0.089136	0.192609	0.214156	0.643529	0.804891
	ARL2-SNX15	4.02935	1.47523	4.46269	0.10514	0.745747	NA
	ARL2BP	2085.88	0.0924804	0.131265	0.496296	0.481132	0.6857
	ARL3	1817.66	0.0183632	0.132453	0.0192217	0.889733	0.946117
	ARL4A	655.979	-0.0958125	0.193363	0.245473	0.620281	0.789366
	ARL4C	3654.17	-0.247826	0.124106	3.98332	0.045953	0.171808
	ARL4D	63.4315	-0.464577	0.44736	1.07643	0.299498	0.519699
	ARL5A	2592.04	0.471422	0.154159	9.31487	0.00227302	0.0267538
	ARL5B	496.394	0.815235	0.228972	12.5581	0.000394484	0.00864736
	ARL6	100.861	0.628103	0.368731	2.89026	0.0891168	0.255405
	ARL6IP1	8675.57	0.256961	0.119233	4.63871	0.0312585	0.136845
	ARL6IP4	3700.42	-0.155281	0.121152	1.64207	0.200042	0.412193
	ARL6IP5	10122.7	0.211438	0.132226	2.55482	0.109959	0.289182
	ARL6IP6	1525.75	0.175596	0.138279	1.61185	0.204232	0.417033
	ARL8A	1304.43	-0.152455	0.145411	1.09887	0.294515	0.514734
	ARL8B	4957.26	0.338279	0.137736	6.01911	0.0141518	0.0841086
	ARMC1	1673.26	0.281632	0.144701	3.78323	0.0517687	0.185537
	ARMC10	1347.28	0.126304	0.14496	0.758943	0.38366	0.598411
	ARMC12	3.18574	-0.288941	1.93754	0.0222838	0.881335	NA
	ARMC2	133.412	-0.0856584	0.296512	0.0834502	0.772675	0.882829
	ARMC5	733.594	-0.345957	0.195735	3.11876	0.0773958	0.23493
	ARMC6	1274.27	-0.30957	0.163798	3.56664	0.0589516	0.200393
	ARMC7	545.315	-0.0767205	0.173689	0.195096	0.658709	0.816324
	ARMC8	1741.44	0.191676	0.13372	2.05343	0.151864	0.35145
	ARMC9	255.992	-0.309159	0.226763	1.85676	0.172999	0.379569
	ARMCX1	8.53755	0.606275	1.2352	0.239634	0.624471	NA
	ARMCX3	1784.77	0.30744	0.152286	4.06893	0.0436789	0.166282
	ARMCX4	1022.28	0.0738685	0.168184	0.19286	0.660547	0.817769
	ARMCX5	224.211	0.608679	0.262075	5.36995	0.0204866	0.105255
	ARMCX5-GPRASP2	26.8484	0.356592	0.683586	0.271513	0.602319	NA
	ARMCX6	1055.5	0.0887463	0.165735	0.286719	0.592331	0.771326
	ARMT1	1672.45	0.322034	0.153191	4.41138	0.0357	0.148032
	ARNT	2651.68	0.187147	0.124086	2.27335	0.131615	0.323025
	ARNT2	34.0258	-0.45332	0.558369	0.657979	0.417274	NA
	ARNTL	1493.62	0.0685921	0.135776	0.255191	0.613443	0.785182
	ARNTL2	4424.88	0.212604	0.12407	2.93385	0.0867404	0.251034
	ARPC1A	1515.68	-0.0950162	0.138743	0.468946	0.493473	0.69517
	ARPC1B	14345.5	-0.25247	0.136395	3.42206	0.0643307	0.210389
	ARPC2	29217.3	-0.016501	0.111506	0.0218991	0.882356	0.942057
	ARPC3	8353.97	-0.099448	0.134027	0.550454	0.458132	0.667845
	ARPC4	6500	-0.124652	0.135821	0.842084	0.358801	0.576281
	ARPC4-TTLL3	873.068	-0.635153	0.186192	11.5649	0.000672084	0.0122221
	ARPC5	12262.4	0.124171	0.121162	1.04997	0.305514	0.52476
	ARPC5L	1695.17	-0.052271	0.134401	0.151249	0.697344	0.839574
	ARPP19	9161.76	0.297997	0.133023	5.01	0.0252013	0.120047
	ARRB1	593.061	-0.249583	0.173736	2.06183	0.151029	0.350586
	ARRB2	8460.41	-0.0257872	0.116014	0.0494067	0.824099	0.908736
	ARRDC1	749.762	-0.264248	0.201994	1.70984	0.191006	0.402525
	ARRDC1-AS1	282.299	-0.319217	0.243478	1.71712	0.190064	0.401794
	ARRDC2	2050.08	-0.185589	0.131122	2.00223	0.157068	0.358785
	ARRDC3	994.326	0.264871	0.173964	2.31567	0.128076	0.31834
	ARRDC3-AS1	37.6715	0.0923984	0.536381	0.0296844	0.863208	0.93225
	ARRDC4	2232.21	0.0817667	0.149505	0.299065	0.584469	0.765135
	ARSA	841.28	-0.47306	0.161572	8.54591	0.00346299	0.0348764
	ARSB	3073	0.141022	0.127419	1.2245	0.26848	0.488459
	ARSG	174.078	0.205411	0.265886	0.596538	0.439902	0.65187
	ARSK	254.114	0.536015	0.227548	5.5341	0.0186494	0.0994687
	ART3	21.0529	-0.455313	0.703443	0.418128	0.517873	NA
	ARTN	7.34734	0.49251	1.19602	0.169624	0.680446	NA
	ARV1	429.676	0.0923514	0.190963	0.233836	0.628694	0.795291
	ARVCF	58.9516	-0.279063	0.458639	0.370068	0.542967	0.73316
	ARX	19.5235	0.160795	0.73657	0.0476919	0.827129	NA
	AS3MT	23.1235	-0.317541	0.673377	0.222279	0.637309	NA
	ASAH1	548.353	0.347195	0.18541	3.50197	0.0612958	0.204869
	ASAH2B	3.93516	2.0138	1.70359	1.38116	0.239903	NA
	ASAP1	1438.83	0.161025	0.144933	1.23389	0.266652	0.486842
	ASAP2	31.9738	0.0832444	0.584854	0.0202615	0.886809	NA
	ASAP3	60.017	0.312308	0.452892	0.474874	0.490754	0.693278
	ASB1	1292.58	0.0103304	0.143347	0.00519763	0.942527	0.972197
	ASB13	249.822	0.0172083	0.236792	0.00528392	0.942052	0.972013
	ASB16-AS1	216.741	-0.409236	0.282159	2.10037	0.147264	0.345271
	ASB2	846.177	-0.319398	0.155583	4.20853	0.0402211	0.158873
	ASB3	1614.48	0.543577	0.41576	1.69967	0.192332	0.403766
	ASB4	3.68492	0.46638	1.63045	0.0817893	0.774887	NA
	ASB6	1080.91	-0.103003	0.148854	0.478772	0.488979	0.692019
	ASB7	1008.13	0.446399	0.166814	7.14011	0.00753786	0.0565038
	ASB8	1164.8	0.369862	0.145976	6.40674	0.0113688	0.0734637
	ASB9	16.4645	0.622222	0.820061	0.574127	0.448623	NA
	ASCC1	1119.92	0.111918	0.144716	0.59798	0.43935	0.65121
	ASCC2	2524.49	-0.188184	0.128989	2.12715	0.14471	0.341521
	ASCC3	3803.35	0.285721	0.135028	4.47084	0.0344779	0.145343
	ASCL1	332.677	-0.33341	0.223749	2.2181	0.1364	0.330279
	ASF1A	1599.87	0.313925	0.151847	4.26687	0.0388624	0.155731
	ASF1B	2059.53	-0.195483	0.128917	2.29785	0.129553	0.320349
	ASGR1	9.80153	-0.790486	1.01842	0.59992	0.438609	NA
	ASH1L	2243.43	0.238938	0.132664	3.24084	0.0718236	0.224384
	ASH1L-AS1	75.8126	-0.173692	0.381608	0.207154	0.649007	0.809182
	ASH2L	1681.23	0.0525771	0.139415	0.14221	0.706094	0.843762
	ASIC1	271.514	0.0673182	0.220863	0.0928964	0.760527	0.875308
	ASIC3	64.5384	-0.960218	0.434114	4.85671	0.0275388	0.126445
	ASL	1784.91	-0.477315	0.140592	11.4835	0.000702177	0.0125813
	ASMTL	3245.19	-0.0814369	0.137492	0.350788	0.553667	0.741381
	ASMTL-AS1	191.53	-1.17531	0.26204	19.879	8.2500469530506e-06	0.000494434
	ASNA1	2577.99	-0.230389	0.149238	2.38113	0.122809	0.309759
	ASNS	2904.75	0.892926	0.130748	46.0125	1.17501889770446e-11	5.10545711052588e-09
	ASNSD1	1995.63	0.259403	0.141405	3.36132	0.0667445	0.214959
	ASPH	307.127	0.168644	0.21768	0.599913	0.438611	0.65059
	ASPHD1	21.1414	-1.41004	0.740776	3.57292	0.058729	NA
	ASPHD2	381.886	-0.386927	0.201664	3.67555	0.0552161	0.193287
	ASPM	3206.09	0.367614	0.156114	5.53124	0.0186799	0.0995444
	ASPRV1	20.9771	0.0383037	0.720831	0.00283739	0.957519	NA
	ASPSCR1	405.23	-0.297854	0.235765	1.59444	0.206693	0.420014
	ASS1	117.442	2.4354	0.352885	46.5081	9.12402309994894e-12	4.26934096284534e-09
	ASTE1	318.253	0.245239	0.209842	1.36501	0.24267	0.463437
	ASTL	38.2705	-0.883973	0.532381	2.74035	0.0978433	0.269738
	ASTN1	101.404	0.831876	0.358098	5.36499	0.0205449	0.105419
	ASTN2	96.83	-0.0813615	0.373749	0.0473919	0.827665	0.910907
	ASUN	1598.16	0.332998	0.14975	4.9357	0.0263074	0.123127
	ASXL1	10583.7	-0.203498	0.112299	3.28116	0.0700793	0.220499
	ASXL2	1591.43	0.359704	0.137871	6.79316	0.00915078	0.0637581
	ASXL3	14.0008	-0.495295	0.902813	0.300208	0.583752	NA
	ATAD1	3561.65	0.424533	0.137197	9.54361	0.00200647	0.0248329
	ATAD2	4055.19	0.407788	0.138921	8.5902	0.00337978	0.0342939
	ATAD2B	718.002	0.475481	0.184893	6.59204	0.0102436	0.0688148
	ATAD3A	1912.44	-0.309639	0.147641	4.39158	0.0361169	0.149218
	ATAD3B	1278.91	-0.474647	0.157103	9.0963	0.00256127	0.0290581
	ATAD3C	8.79207	-0.344229	1.09006	0.0995404	0.752382	NA
	ATAD5	760.738	0.552528	0.197764	7.76832	0.00531706	0.0456832
	ATAT1	338.941	0.0899423	0.216965	0.171867	0.678458	0.828145
	ATE1	1036.32	0.591908	0.158546	13.8675	0.000196157	0.00524492
	ATE1-AS1	2.9245	-0.104425	1.90145	0.00305767	0.955902	NA
	ATF1	1059.74	0.379936	0.175806	4.65961	0.0308802	0.135481
	ATF2	2455.01	0.46543	0.130293	12.7142	0.000362882	0.0082251
	ATF3	1903.5	0.347534	0.138694	6.26592	0.0123082	0.0772663
	ATF4	17574.4	0.505848	0.111212	20.5868	5.69884902746751e-06	0.000373914
	ATF5	2127	-0.223449	0.130198	2.94299	0.086251	0.250095
	ATF6	2977.15	0.301129	0.129393	5.40735	0.0200522	0.103988
	ATF6B	4139.75	-0.0148927	0.12993	0.0131383	0.908745	0.957543
	ATF7	1365.13	0.0528493	0.138968	0.144619	0.703732	0.842607
	ATF7IP	2422.2	0.254355	0.128927	3.88808	0.0486299	0.178256
	ATF7IP2	544.286	-0.301732	0.190358	2.50945	0.113166	0.294371
	ATG10	200.706	-0.0382828	0.24994	0.0234646	0.878255	0.940265
	ATG101	1304.43	-0.0629044	0.148346	0.179803	0.671543	0.82389
	ATG12	2009.66	0.359705	0.144948	6.14513	0.0131774	0.0803821
	ATG13	3700.02	0.163514	0.122522	1.78022	0.182122	0.391951
	ATG14	971.773	0.0688766	0.152148	0.204906	0.650789	0.810454
	ATG16L1	990.232	-0.111151	0.151508	0.538108	0.463218	0.671436
	ATG16L2	1081.29	-0.541641	0.155404	12.0955	0.000505431	0.0103
	ATG2A	1541.6	-0.0160731	0.184382	0.00760194	0.930521	0.967221
	ATG2B	2019.85	0.304897	0.136739	4.9645	0.0258729	0.121909
	ATG3	1766.47	0.330315	0.13213	6.23901	0.0124966	0.0778863
	ATG4A	531.256	0.153466	0.183804	0.696836	0.403849	0.61693
	ATG4B	1820.55	-0.302602	0.14218	4.52312	0.0334398	0.142817
	ATG4C	445.06	0.152104	0.191786	0.628795	0.427798	0.639934
	ATG4D	650.786	0.0416762	0.18756	0.0494022	0.824107	0.908736
	ATG5	1810.12	0.276993	0.145573	3.61562	0.0572394	0.197161
	ATG7	675.511	-0.140686	0.1675	0.705243	0.401028	0.614852
	ATG9A	2379.64	-0.150715	0.13395	1.26554	0.260604	0.480349
	ATG9B	27.1977	-1.10308	0.626864	3.07177	0.0796626	NA
	ATHL1	296.956	-0.350887	0.228582	2.35364	0.124991	0.313599
	ATIC	4229.93	-0.0195853	0.118801	0.0271781	0.869056	0.934996
	ATL1	151.555	0.27953	0.286743	0.949403	0.329871	0.548253
	ATL2	1872.11	0.526196	0.159327	10.8554	0.000985083	0.0155799
	ATL3	2155.24	0.0452846	0.151378	0.0894878	0.764829	0.877545
	ATM	2498.67	0.313341	0.129958	5.80359	0.0159935	0.0910942
	ATMIN	2188.85	0.22101	0.135315	2.66543	0.10255	0.277374
	ATN1	4131.77	-0.0935158	0.141875	0.434415	0.509831	0.708949
	ATOH8	66.651	-0.608163	0.407207	2.22344	0.13593	0.33027
	ATOX1	1120.2	-0.30084	0.151585	3.93345	0.0473348	0.175304
	ATP10A	91.6971	-0.188546	0.350876	0.288643	0.591091	0.770103
	ATP10D	761.049	0.103379	0.198245	0.271868	0.602082	0.778916
	ATP11A	1701.76	0.502691	0.137126	13.3865	0.000253436	0.00634425
	ATP11B	3299.78	0.384563	0.13288	8.3536	0.00384924	0.0373444
	ATP11C	817.411	0.408763	0.161812	6.36686	0.0116271	0.074686
	ATP12A	43.1757	-0.185764	0.501216	0.137292	0.710988	0.847363
	ATP13A1	1943.08	-0.27055	0.147518	3.35971	0.0668099	0.214972
	ATP13A2	1298.1	-0.322708	0.156771	4.23063	0.0397008	0.15762
	ATP13A3	7439.96	0.332062	0.137082	5.85555	0.015528	0.0894904
	ATP13A4	35.6978	-0.760585	0.558253	1.84681	0.174155	NA
	ATP1A1	8535.03	0.174184	0.113548	2.35184	0.125135	0.31369
	ATP1A1-AS1	71.9621	-0.189313	0.400475	0.223331	0.636514	0.800719
	ATP1A2	143.018	-0.39155	0.306677	1.62677	0.20215	0.414243
	ATP1A3	220.247	-0.617702	0.264013	5.45044	0.0195634	0.102193
	ATP1A4	81.9738	-0.0757802	0.38153	0.0394848	0.842491	0.918782
	ATP1B1	3477.34	-0.0532425	0.1368	0.151474	0.697131	0.839528
	ATP1B2	534.732	0.198606	0.178367	1.23942	0.265582	0.48557
	ATP1B3	7076.87	-0.169823	0.125314	1.83545	0.175485	0.382882
	ATP2A1	26.7052	0.139808	0.667957	0.043819	0.834191	NA
	ATP2A1-AS1	49.9591	-0.940283	0.496006	3.56975	0.0588412	0.200241
	ATP2A2	13972.1	0.019447	0.111859	0.0302244	0.861982	0.931518
	ATP2A3	6637.16	-0.334651	0.136048	6.03797	0.0140014	0.0832963
	ATP2B1	2120.87	0.273741	0.148376	3.39922	0.0652272	0.212153
	ATP2B2	15.0285	-0.545176	0.93868	0.337026	0.561551	NA
	ATP2B3	8.71485	0.278457	1.13738	0.059825	0.806773	NA
	ATP2B4	8174.03	0.21811	0.117	3.47207	0.0624133	0.206786
	ATP2C1	4716.8	0.217819	0.124872	3.04008	0.081232	0.241726
	ATP5A1	18616.1	-0.0397433	0.114422	0.120641	0.72834	0.856928
	ATP5B	24503.7	-0.101481	0.111551	0.827439	0.363014	0.58
	ATP5C1	5993.15	0.0214026	0.122204	0.0306724	0.860973	0.931242
	ATP5D	2377.99	-0.538099	0.182744	8.62542	0.00331504	0.0338914
	ATP5E	4307.48	-0.328842	0.154799	4.50374	0.0338208	0.143668
	ATP5EP2	2.97566	-0.142565	1.8507	0.00593671	0.938584	NA
	ATP5F1	7170.59	0.17299	0.115024	2.26058	0.132704	0.324778
	ATP5G1	1259.52	-0.262449	0.182141	2.07401	0.149827	0.34886
	ATP5G2	6382.2	-0.174094	0.126351	1.89747	0.168361	0.372822
	ATP5G3	7288.45	-0.124233	0.11916	1.08664	0.297216	0.517597
	ATP5H	2226.29	-0.0943557	0.130057	0.526244	0.46819	0.675362
	ATP5I	1304.86	-0.0707119	0.184862	0.14632	0.702077	0.842271
	ATP5J	2652.69	-0.159914	0.125134	1.63247	0.201362	0.413532
	ATP5J2	3200.03	-0.133103	0.124347	1.14544	0.284506	0.505595
	ATP5J2-PTCD1	95.9403	0.46374	0.505826	0.837625	0.360077	0.577167
	ATP5L	4742.36	-0.219936	0.13429	2.67994	0.101619	0.275618
	ATP5O	4541.6	-0.0693202	0.124571	0.309624	0.577911	0.760164
	ATP5S	151.445	-0.22124	0.288391	0.588122	0.443146	0.654922
	ATP5SL	1707.43	-0.295004	0.16142	3.33525	0.0678103	0.217043
	ATP6AP1	2300.82	-0.11997	0.141791	0.715762	0.397538	0.612171
	ATP6AP1L	59.1835	-0.152181	0.427261	0.12685	0.72172	0.853076
	ATP6AP2	2959.33	0.264309	0.135994	3.77261	0.0520984	0.18642
	ATP6V0A1	1420.26	-0.295182	0.145018	4.13758	0.041941	0.162865
	ATP6V0A2	1967.82	0.112917	0.133072	0.719878	0.396184	0.610819
	ATP6V0B	2086.7	-0.18057	0.147113	1.5058	0.219781	0.435979
	ATP6V0C	4669.47	-0.272645	0.149358	3.32775	0.0681201	0.217519
	ATP6V0D1	2391.17	-0.312138	0.148907	4.38667	0.036221	0.149378
	ATP6V0E1	3881.82	-0.0713231	0.131109	0.295911	0.586457	0.766514
	ATP6V0E2	2447.96	-0.230988	0.14104	2.6799	0.101622	0.275618
	ATP6V0E2-AS1	77.0358	-0.341184	0.377649	0.815474	0.366507	0.58284
	ATP6V1A	2253.97	0.440214	0.151421	8.42338	0.00370426	0.0364907
	ATP6V1B2	4037.1	0.0716898	0.120372	0.354663	0.551485	0.740022
	ATP6V1C1	1494.04	0.200632	0.144834	1.9176	0.166121	0.370017
	ATP6V1C2	10.1642	-0.0518805	1.00929	0.00264391	0.958992	NA
	ATP6V1D	1594.32	0.176473	0.138845	1.61467	0.203836	0.416711
	ATP6V1E1	3843.38	0.0951231	0.121934	0.608478	0.435361	0.647348
	ATP6V1E2	72.9725	-0.396974	0.404224	0.962536	0.326549	0.544815
	ATP6V1F	1918.75	-0.0331548	0.159242	0.0433511	0.835065	0.913833
	ATP6V1G1	1402.66	0.130923	0.146719	0.796151	0.372247	0.588439
	ATP6V1G2	58.0476	0.616312	0.434987	2.00293	0.156995	0.358785
	ATP6V1G2-DDX39B	19.3853	2.20083	2.5698	0.67561	0.411102	NA
	ATP6V1H	915.294	-0.000135724	0.160968	1.08556733735554e-05	0.997371	0.9984
	ATP7A	612.781	0.352848	0.190286	3.43205	0.0639427	0.209822
	ATP7B	82.9236	0.171945	0.368306	0.217851	0.640682	0.802772
	ATP8A1	1438.85	0.457461	0.162457	7.90234	0.00493709	0.0437268
	ATP8A2	221.923	0.270743	0.246449	1.20622	0.272083	0.49229
	ATP8B1	6.38292	1.0508	1.27198	0.678136	0.410229	NA
	ATP8B2	3009.98	-0.180228	0.123968	2.1125	0.146101	0.343712
	ATP8B3	96.9202	-1.02967	0.375991	7.42924	0.00641726	0.0511614
	ATP8B4	6092.37	0.520327	0.122034	18.0891	2.10800983310878e-05	0.000986028
	ATP8B5P	2.84831	-5.0134	2.34424	4.46619	0.034572	NA
	ATP9A	1694.54	0.124744	0.135367	0.849003	0.356835	0.574687
	ATP9B	413.974	0.0616261	0.193766	0.101133	0.750474	0.869632
	ATPAF1	1144.14	0.150036	0.143045	1.09979	0.294312	0.514729
	ATPAF2	501.23	-0.127025	0.188183	0.455635	0.499671	0.700558
	ATPIF1	1858.01	-0.150871	0.134739	1.25336	0.262912	0.482588
	ATR	1506.66	0.325581	0.1541	4.45579	0.0347831	0.146022
	ATRAID	2035.16	-0.0917293	0.140465	0.426437	0.513742	0.711857
	ATRIP	603.651	0.0547249	0.178335	0.0941528	0.758963	0.874388
	ATRN	942.128	0.0643307	0.151145	0.181136	0.670399	0.823534
	ATRNL1	32.8214	-0.46895	0.594489	0.620694	0.430789	NA
	ATRX	3089.14	0.640283	0.156603	16.5924	4.63370453915188e-05	0.00184832
	ATXN1	6998.56	-0.0396681	0.121151	0.107208	0.743346	0.864997
	ATXN10	3294.95	0.0183043	0.122669	0.0222648	0.881385	0.941433
	ATXN1L	1630.49	0.177235	0.137332	1.66471	0.196968	0.408134
	ATXN2	1337.45	0.411395	0.138549	8.79501	0.00302055	0.0320664
	ATXN2L	9524.07	-0.0150265	0.128754	0.0136211	0.90709	0.956466
	ATXN3	1147.17	0.502153	0.145532	11.8632	0.000572547	0.0110215
	ATXN7	1753.01	0.452459	0.148286	9.27906	0.00231789	0.0271148
	ATXN7L1	628.389	0.233707	0.166444	1.97031	0.160415	0.362668
	ATXN7L2	317.401	-0.477632	0.208922	5.21381	0.0224081	0.111958
	ATXN7L3	4019.51	-0.0506602	0.123196	0.169094	0.680919	0.829782
	ATXN7L3B	2184.32	0.111475	0.127413	0.765323	0.381668	0.596988
	AUH	927.099	0.290748	0.153336	3.59094	0.0580954	0.198921
	AUNIP	253.529	0.126488	0.231631	0.2982	0.585013	0.765373
	AUP1	5564.11	-0.040972	0.124005	0.109168	0.741094	0.864308
	AURKA	3259.25	-0.022947	0.121633	0.0355917	0.850361	0.92507
	AURKAIP1	2106.61	-0.41892	0.152595	7.51433	0.00612102	0.0499018
	AURKAPS1	32.7314	-0.628112	0.58052	1.16755	0.279905	NA
	AURKB	1586	-0.287818	0.142036	4.10094	0.0428593	0.164852
	AURKC	10.0142	-0.407181	1.00828	0.162849	0.686547	NA
	AUTS2	7.58294	-1.34529	1.18513	1.27637	0.258574	NA
	AVEN	381.661	-0.150396	0.201287	0.558046	0.455048	0.665079
	AVIL	18.5959	0.314014	0.746051	0.176971	0.673989	NA
	AVL9	2231.98	0.477096	0.132908	12.8367	0.000339895	0.00786414
	AVPI1	185.733	-0.607961	0.262996	5.32572	0.0210129	0.106919
	AXIN1	2110.33	-0.279543	0.132871	4.42077	0.035504	0.147639
	AXIN2	11.062	-0.734361	1.08723	0.453287	0.500778	NA
	AXL	9.9518	-2.08431	1.10045	3.52935	0.0602914	NA
	AZI2	1142.37	0.148021	0.179007	0.6835	0.408384	0.621497
	AZIN1	4489.68	0.518965	0.138661	13.9384	0.000188899	0.00507318
	AZIN1-AS1	7.39243	-0.115448	1.18913	0.00945231	0.922549	NA
	AZIN2	47.2756	0.198531	0.495527	0.160476	0.688719	0.833892
	B2M	179694	0.0569585	0.111165	0.262513	0.608399	0.782125
	B3GALNT2	1068.78	-0.0789943	0.151392	0.272226	0.601842	0.778689
	B3GALT4	383.481	-0.572731	0.200197	8.15456	0.00429531	0.0397724
	B3GALT5	6.76031	-0.650498	1.21283	0.286896	0.592216	NA
	B3GALT6	1736.93	-0.256343	0.151172	2.8725	0.090105	0.2572
	B3GAT3	1216.65	-0.235346	0.163711	2.06495	0.15072	0.350069
	B3GLCT	265.696	0.00912866	0.230969	0.00156328	0.968461	0.984905
	B3GNT2	2142.64	0.261535	0.141173	3.42799	0.0641	0.21001
	B3GNT5	100.621	0.539821	0.360757	2.23147	0.135225	0.329293
	B3GNT7	6.92739	-0.722867	1.24775	0.334893	0.562792	NA
	B3GNT9	167.156	-0.19767	0.275738	0.513778	0.473508	0.679247
	B3GNTL1	306.814	-0.763745	0.219844	11.9955	0.000533295	0.0106188
	B4GALNT1	1668.21	-0.223542	0.157863	2.00366	0.15692	0.358785
	B4GALNT3	85.4502	0.219418	0.379947	0.333514	0.563597	0.748878
	B4GALT1	6809.21	0.164355	0.118837	1.91185	0.166758	0.37085
	B4GALT1-AS1	27.827	0.34537	0.640772	0.290553	0.589867	NA
	B4GALT2	1195.96	-0.171847	0.15276	1.26501	0.260706	0.480349
	B4GALT3	1472.75	-0.123155	0.142414	0.747659	0.387218	0.601417
	B4GALT4	942.477	0.227867	0.173579	1.72159	0.189489	0.401134
	B4GALT5	6940.1	0.0603491	0.116061	0.270362	0.603089	0.779729
	B4GALT6	229.556	0.072969	0.263493	0.0767064	0.781811	0.887437
	B4GALT7	344.968	0.174082	0.209888	0.687927	0.40687	0.620146
	B4GAT1	602.095	-0.126405	0.169894	0.553475	0.456901	0.666666
	B9D1	17.415	-0.614473	0.793309	0.598796	0.439038	NA
	B9D2	165.878	-0.66078	0.275204	5.74252	0.016559	0.0927518
	BABAM1	2360.57	-0.115272	0.141378	0.664672	0.414915	0.627375
	BACE1	18.4744	0.81814	0.759407	1.15603	0.282291	NA
	BACE1-AS	31.1087	-0.0543767	0.631672	0.00745826	0.931179	NA
	BACE2	1554	-0.201488	0.138647	2.11073	0.14627	0.343712
	BACH1	735.811	0.161168	0.174	0.857654	0.354396	0.572131
	BACH2	2364.02	-0.114517	0.126131	0.824144	0.363971	0.580807
	BAD	1058.44	-0.169504	0.154021	1.21067	0.2712	0.491164
	BAG1	1675.75	0.0174888	0.134609	0.0168809	0.896625	0.950164
	BAG2	1234.09	0.277372	0.159304	3.02825	0.081826	0.242804
	BAG3	1586.85	-0.323105	0.162368	3.95329	0.0467797	0.174044
	BAG4	821.771	0.516411	0.17979	8.21889	0.00414565	0.0389909
	BAG5	1435.06	0.208579	0.145788	2.04555	0.152652	0.35267
	BAG6	6848.11	-0.345024	0.120117	8.23249	0.0041147	0.0388057
	BAHCC1	20.3499	-0.707254	0.737622	0.915098	0.338765	NA
	BAHD1	1812.23	-0.275257	0.158393	3.01618	0.0824376	0.243737
	BAIAP2	30.9962	-1.54272	0.610457	6.29616	0.0121	NA
	BAIAP2-AS1	33.6635	-1.07984	0.580363	3.4305	0.0640029	NA
	BAIAP2L1	706.708	-0.526052	0.169044	9.64919	0.00189435	0.0239759
	BAIAP2L2	8.74537	0.889705	1.11758	0.631751	0.426714	NA
	BAIAP3	39.3726	-0.926618	0.536558	2.96443	0.0851144	0.247906
	BAK1	2360.04	-0.343767	0.152413	5.07703	0.0242449	0.117515
	BAMBI	5.7133	-0.00314587	1.33246	5.69939742689485e-06	0.998095	NA
	BANF1	3092	-0.343241	0.124398	7.59783	0.00584385	0.0485829
	BANK1	24.9254	-0.271502	0.649547	0.174598	0.676057	NA
	BANP	409.216	-0.367483	0.200427	3.35652	0.0669393	0.215193
	BAP1	3307.45	-0.183879	0.130053	1.99791	0.157516	0.35927
	BARD1	538.041	0.64877	0.199339	10.5346	0.00117161	0.0174893
	BARX1	5.74202	-0.469911	1.31957	0.126602	0.721981	NA
	BARX2	1019.89	-0.0982726	0.156183	0.395911	0.529209	0.723167
	BASP1	10798.3	0.0632043	0.123408	0.262288	0.608552	0.782125
	BATF	5154.06	-0.109027	0.121293	0.807805	0.36877	0.585062
	BATF2	11.9823	0.549718	0.946037	0.337495	0.561278	NA
	BATF3	4110.43	-0.194903	0.145815	1.78546	0.181481	0.391401
	BAX	4537.58	-0.294785	0.154002	3.65816	0.0557952	0.194556
	BAZ1A	5669.49	0.338934	0.132968	6.48327	0.0108894	0.0716888
	BAZ1B	6606	0.123289	0.132757	0.862184	0.353128	0.571146
	BAZ2A	7314.4	0.0433247	0.113807	0.144915	0.703443	0.842607
	BAZ2B	51.6138	0.461818	0.477761	0.932232	0.334283	0.552567
	BBC3	1108.88	0.09914	0.181065	0.299795	0.584011	0.765058
	BBIP1	507.74	0.133553	0.196034	0.46398	0.49577	0.696981
	BBS1	440.902	0.205455	0.198326	1.07295	0.30028	0.52003
	BBS10	288.949	0.37112	0.22183	2.79493	0.0945631	0.264777
	BBS12	198.684	0.794733	0.269115	8.66562	0.0032427	0.0335465
	BBS2	857.877	0.232677	0.154552	2.26472	0.13235	0.32437
	BBS4	361.962	0.393722	0.200473	3.85147	0.0497023	0.180562
	BBS5	167.56	-0.167804	0.270003	0.386201	0.534303	0.72661
	BBS7	691.277	0.305011	0.167782	3.30052	0.0692582	0.219311
	BBS9	324.632	0.104295	0.217666	0.229507	0.631889	0.797458
	BBX	1369.94	0.697918	0.156037	19.8501	8.37562268572375e-06	0.000499499
	BCAP29	1727.09	0.328054	0.163171	4.03439	0.0445818	0.168494
	BCAP31	3073.02	-0.190939	0.130804	2.12954	0.144484	0.341252
	BCAR1	5.15674	-0.0144834	1.60877	8.92299101984406e-05	0.992463	NA
	BCAR3	1614.61	-0.286272	0.145031	3.89121	0.0485394	0.178031
	BCAS1	57.4238	-0.172058	0.43459	0.156733	0.692182	0.836361
	BCAS2	1347.73	0.165329	0.144775	1.30348	0.253578	0.473958
	BCAS3	422.111	-0.135586	0.192327	0.496896	0.480867	0.685687
	BCAS4	194.875	-0.221966	0.268926	0.680956	0.409258	0.621952
	BCAT1	14001.8	0.579415	0.151278	14.5744	0.000134734	0.00397859
	BCAT2	1867.87	-0.111072	0.160811	0.476986	0.48979	0.692371
	BCCIP	2479.89	0.0838364	0.144127	0.338301	0.560812	0.74739
	BCDIN3D	241.3	-0.050264	0.23968	0.0439796	0.833892	0.913225
	BCHE	3.78192	-1.05792	1.80282	0.340497	0.559542	NA
	BCKDHA	1562.41	0.0710218	0.159571	0.198098	0.656261	0.814368
	BCKDHB	748.986	0.310633	0.158825	3.82067	0.0506241	0.183084
	BCKDK	1705.78	-0.172347	0.166231	1.07446	0.29994	0.519884
	BCL10	664.927	0.293087	0.175195	2.79614	0.0944913	0.264751
	BCL11B	1553.99	-0.0427764	0.149626	0.0817354	0.774959	0.884359
	BCL2	3207.28	0.237578	0.132878	3.19347	0.073933	0.228118
	BCL2A1	262.7	-0.0477302	0.230659	0.0428219	0.836061	0.91454
	BCL2L1	12635.2	-0.253653	0.122324	4.29457	0.0382342	0.154244
	BCL2L11	4431.18	-0.772815	0.124644	38.034	6.95223805273214e-10	1.72614139080692e-07
	BCL2L12	884.791	-0.22305	0.183365	1.4788	0.223962	0.441036
	BCL2L13	1947.82	0.320796	0.133196	5.79091	0.0161093	0.091326
	BCL2L14	2.96749	-0.0699659	1.85214	0.0014311	0.969823	NA
	BCL2L15	13.1695	-1.13707	0.919999	1.51205	0.218827	NA
	BCL2L2	441.298	0.268729	0.187041	2.06282	0.150931	0.350492
	BCL2L2-PABPN1	2447.7	-0.142303	0.138343	1.05771	0.303738	0.52341
	BCL3	2266.22	-0.343772	0.151546	5.13561	0.0234399	0.114988
	BCL6	1932.43	0.0423891	0.132558	0.102263	0.74913	0.868902
	BCL6B	13.3697	-0.117051	0.885354	0.0174931	0.894777	NA
	BCL7A	26.879	-0.917152	0.670641	1.85874	0.17277	NA
	BCL7B	2604.57	-0.25078	0.156609	2.56143	0.1095	0.288724
	BCL7C	1559.54	-0.284254	0.17897	2.51938	0.112455	0.293086
	BCL9	768.468	0.173043	0.161623	1.14603	0.284383	0.505449
	BCL9L	1629.87	-0.174054	0.145652	1.42742	0.232185	0.451097
	BCLAF1	6485.09	0.467848	0.148041	9.94558	0.00161236	0.0215412
	BCO2	10.0171	-0.990922	1.01726	0.943301	0.33143	NA
	BCOR	5390.91	0.0309879	0.11804	0.068914	0.792925	0.894126
	BCORL1	417.84	-0.0889213	0.18969	0.219736	0.639242	0.802565
	BCR	826.9	-0.518571	0.156903	10.8839	0.000970034	0.0155078
	BCRP2	7.27996	-0.00658366	1.19768	5.63126946815373e-05	0.994013	NA
	BCS1L	612.262	-0.222437	0.18137	1.50308	0.220198	0.436451
	BCYRN1	32.8588	1.24991	0.659653	3.54556	0.0597049	NA
	BDH1	648.908	-0.14389	0.177123	0.659871	0.416605	0.62868
	BDH2	545.233	-0.113685	0.195038	0.339645	0.560034	0.746743
	BDKRB1	9.86717	-1.61535	1.09965	2.12053	0.145336	NA
	BDKRB2	459.936	0.361978	0.189227	3.65414	0.0559301	0.194803
	BDNF-AS	19.8783	0.0375215	0.716578	0.00274136	0.958243	NA
	BDP1	1796.05	0.570274	0.160263	12.5917	0.000387459	0.00858262
	BECN1	2425.43	0.167828	0.12575	1.78039	0.182101	0.391951
	BEGAIN	78.7994	-1.14651	0.405479	7.90791	0.00492192	0.0436444
	BEND3	180.145	-0.10829	0.269537	0.16139	0.68788	0.833458
	BEND4	3.05552	-0.613557	1.84948	0.109556	0.74065	NA
	BEND5	15.7541	-0.0514402	0.826023	0.00389442	0.95024	NA
	BEND6	14.6633	0.399698	0.922833	0.187765	0.664783	NA
	BEST1	4.24324	5.48439	2.12261	6.47677	0.0109294	NA
	BEST4	54.1188	-0.794365	0.457884	2.99568	0.0834867	0.245154
	BET1	527.371	0.462513	0.19725	5.48415	0.0191897	0.100778
	BET1L	1866.67	0.0974118	0.149823	0.422701	0.515593	0.713069
	BEX1	2.52825	1.117	2.37951	0.216948	0.641375	NA
	BEX2	16.3098	0.525651	0.801316	0.429589	0.512191	NA
	BEX4	81.9283	0.244433	0.377543	0.418968	0.517453	0.713756
	BEX5	46.4117	0.00421096	0.478363	7.81942409275871e-05	0.992945	0.996388
	BFAR	1577.53	0.149622	0.137916	1.17665	0.278039	0.499649
	BFSP1	3.83034	-0.671449	1.79756	0.138565	0.709712	NA
	BFSP2	28.8164	-0.0690897	0.653416	0.0112082	0.915687	NA
	BGLAP	4.14122	-0.290508	1.76745	0.0271044	0.869232	NA
	BHLHB9	21.8814	-0.0330142	0.690017	0.00228976	0.961835	NA
	BHLHE22	1122.48	-0.552906	0.146327	14.2148	0.000163083	0.00457182
	BHLHE40	29551.1	0.0737779	0.110718	0.443985	0.505205	0.705501
	BHLHE40-AS1	126.406	0.0877886	0.312787	0.0787443	0.779006	0.88618
	BHLHE41	3.77304	-1.11316	1.62488	0.466406	0.494645	NA
	BICC1	7.0806	1.04178	1.20531	0.743461	0.388554	NA
	BICD1	296.534	0.417626	0.225778	3.41495	0.0646084	0.211059
	BICD2	2581.72	0.0591781	0.12571	0.221589	0.637832	0.801473
	BID	338.576	-0.677269	0.208896	10.4602	0.00121971	0.0178312
	BIK	28.025	0.0102975	0.61968	0.000277121	0.986718	NA
	BIN1	8028.13	-0.527883	0.115398	20.817	5.05322783800201e-06	0.00034538
	BIN2	2644.57	-0.135362	0.125099	1.17043	0.279313	0.501271
	BIN3	1114.79	-0.234134	0.14783	2.50622	0.113398	0.294736
	BIN3-IT1	4.5417	-1.14151	1.55123	0.537469	0.463483	NA
	BIRC2	4390.05	0.509157	0.151583	11.2279	0.000805763	0.013662
	BIRC3	35314.3	0.505083	0.13867	13.2001	0.000279937	0.00679146
	BIRC5	2828.47	-0.0745846	0.12529	0.354353	0.551659	0.740047
	BIRC6	4971.02	0.120731	0.122303	0.974191	0.323637	0.542636
	BIRC7	73.0111	-0.82235	0.423898	3.74183	0.0530664	0.188829
	BISPR	291.586	-0.0446482	0.218004	0.0419536	0.837708	0.915684
	BIVM	1420.68	-0.0915727	0.168087	0.296748	0.585928	0.766237
	BIVM-ERCC5	840.987	0.0225645	0.159674	0.0199695	0.887622	0.945026
	BLCAP	1080.29	-0.00516996	0.156055	0.00109763	0.973571	0.986874
	BLK	59.7641	-0.23335	0.443022	0.277184	0.598553	0.776166
	BLM	3082.02	0.322725	0.145412	4.91621	0.0266058	0.124065
	BLMH	3136.38	-0.105721	0.132493	0.636549	0.424963	0.636636
	BLOC1S1	1059.78	-0.209524	0.160754	1.69765	0.192596	0.403778
	BLOC1S1-RDH5	27.6024	-1.38306	2.59364	0.274424	0.600379	NA
	BLOC1S2	2151.14	-0.0805426	0.161261	0.249416	0.617486	0.787632
	BLOC1S3	516.62	-0.0789772	0.188904	0.174792	0.675888	0.826583
	BLOC1S4	497.498	-0.255861	0.186482	1.88126	0.170191	0.37578
	BLOC1S5	1025.23	0.395159	0.163678	5.81455	0.0158941	0.0906129
	BLOC1S5-TXNDC5	17.7682	-2.47402	2.19482	1.15338	0.282842	NA
	BLOC1S6	2541.16	0.571349	0.146611	15.101	0.000101909	0.0032713
	BLVRA	999.538	0.0427977	0.149361	0.0820986	0.774473	0.884219
	BLVRB	546.429	-0.24698	0.183408	1.81207	0.17826	0.386647
	BLZF1	807.316	0.38845	0.159342	5.93082	0.0148783	0.0871076
	BMF	3126.42	-0.332227	0.127557	6.77026	0.00926893	0.0641444
	BMI1	10309	0.646404	0.119781	28.8927	7.65020452397096e-08	1.17312395390404e-05
	BMP1	1938.81	-0.755739	0.146249	26.4522	2.70145137618541e-07	3.25404529135363e-05
	BMP2	6867.99	0.217788	0.12087	3.24383	0.0716928	0.224162
	BMP2K	479.789	0.092814	0.184895	0.251934	0.615717	0.786669
	BMP4	138.893	0.824372	0.296642	7.68018	0.00558307	0.0471906
	BMP6	10.155	1.20921	1.06287	1.28496	0.256978	NA
	BMP7	303	-0.536744	0.226016	5.62199	0.0177365	0.0965809
	BMP8A	3.77574	-0.736092	1.69882	0.187065	0.665371	NA
	BMP8B	66.924	-0.190433	0.411354	0.214189	0.643504	0.804891
	BMPR1A	724.942	0.148489	0.170919	0.754472	0.385064	0.599586
	BMPR2	1999.95	0.272904	0.14722	3.43197	0.0639459	0.209822
	BMS1	3497.94	0.0931941	0.141008	0.436715	0.508712	0.707718
	BMS1P20	176.448	-0.0619776	0.265218	0.0546201	0.815211	0.904465
	BMS1P21	2.57612	-2.09088	2.15823	0.919566	0.337589	NA
	BMS1P4	101.837	0.146137	0.342929	0.181578	0.670021	0.823298
	BMS1P5	69.1021	0.385272	0.401334	0.920311	0.337393	0.555577
	BMS1P6	148.015	0.235149	0.286391	0.673728	0.411755	0.624381
	BNIP1	411.229	-0.0207872	0.190268	0.0119369	0.912999	0.959864
	BNIP2	2715.59	0.46126	0.144278	10.1823	0.00141798	0.0197448
	BNIP3	848.069	0.0595822	0.159646	0.13928	0.708998	0.845902
	BNIP3L	2694.81	0.554681	0.136814	16.3498	5.26629955075894e-05	0.00201477
	BNIPL	14.2865	-0.577856	0.853505	0.457244	0.498915	NA
	BOC	6.35464	-1.78585	1.31446	1.82297	0.17696	NA
	BOD1	595.077	-0.137422	0.170715	0.647799	0.420901	0.633042
	BOD1L1	2659.19	0.525558	0.153485	11.6667	0.00063629	0.0118185
	BOLA1	191.688	-0.404129	0.257821	2.45295	0.117304	0.301258
	BOLA2	373.221	-0.417974	0.200276	4.34622	0.0370912	0.151783
	BOLA2B	527.102	-0.61409	0.245893	6.2014	0.012765	0.0787918
	BOLA3	656.577	0.00567699	0.200666	0.000814682	0.977229	0.9883
	BOLA3-AS1	104.598	-0.142886	0.331443	0.185851	0.666392	0.821328
	BOP1	2514.85	-0.38966	0.155589	6.25557	0.0123804	0.0774858
	BORA	747.061	0.190985	0.177709	1.15415	0.282683	0.504436
	BPGM	1110.23	0.195316	0.15104	1.67126	0.19609	0.4078
	BPHL	356.764	0.166268	0.200733	0.685887	0.407567	0.620597
	BPIFB4	15.5546	-1.07188	0.822078	1.68865	0.19378	NA
	BPNT1	1187.47	0.00208471	0.142714	0.000214159	0.988324	0.994701
	BPTF	3724.25	0.208044	0.125729	2.73587	0.0981178	0.27016
	BRAF	471.616	0.508087	0.185151	7.50738	0.00614469	0.0499708
	BRAP	1078.34	0.226297	0.145356	2.42196	0.119645	0.305158
	BRAT1	1554.88	-0.329221	0.16034	4.20874	0.0402162	0.158873
	BRCA1	1863.17	0.262641	0.149011	3.10286	0.0781547	0.236542
	BRCA2	666.958	0.423768	0.176891	5.72556	0.0167197	0.0932982
	BRCAT54	10.1258	1.18858	1.05974	1.24671	0.264181	NA
	BRCC3	1206.04	0.411865	0.16845	5.96174	0.0146196	0.0861734
	BRD1	2742.33	-0.195079	0.126244	2.38635	0.122399	0.30903
	BRD2	11778.2	0.0565242	0.111485	0.257043	0.612159	0.784391
	BRD3	845.133	0.200297	0.156359	1.64028	0.200287	0.412369
	BRD4	4316.41	-0.0252148	0.129985	0.0376306	0.846187	0.921639
	BRD7	2847.58	0.160355	0.138326	1.34319	0.246472	0.466918
	BRD8	1890.14	0.134765	0.137727	0.957106	0.327917	0.546199
	BRD9	1565.17	-0.173752	0.138462	1.57398	0.20963	0.423506
	BRE	1374.22	-0.0126623	0.142081	0.00794337	0.928982	0.966561
	BRE-AS1	4.72912	0.331175	1.4701	0.0506445	0.821946	NA
	BREA2	4.64654	0.663931	1.46834	0.2042	0.651352	NA
	BRF1	1201.05	-0.198737	0.156252	1.61679	0.20354	0.416418
	BRF2	367.861	-0.154121	0.197717	0.607463	0.435745	0.647602
	BRI3	1981.38	-0.262511	0.146779	3.1951	0.073859	0.227985
	BRI3BP	491.567	-0.0193223	0.179624	0.0115731	0.91433	0.960521
	BRICD5	77.7075	-0.739099	0.390011	3.57519	0.0586489	0.19981
	BRINP1	3.20064	2.41298	2.09743	1.2999	0.254231	NA
	BRINP2	2591.96	-0.275375	0.134786	4.16877	0.0411757	0.161472
	BRIP1	518.455	0.606022	0.199727	9.16113	0.0024721	0.0283464
	BRIX1	1414.58	0.236478	0.155027	2.32452	0.127349	0.31727
	BRK1	3447.6	-0.0496319	0.124306	0.159416	0.689695	0.834908
	BRMS1	2159.29	-0.280635	0.133359	4.42262	0.0354655	0.147613
	BRMS1L	353.596	0.0896061	0.210035	0.182018	0.669645	0.823234
	BROX	1597.47	0.492209	0.165355	8.82476	0.0029717	0.0317138
	BRPF1	1309.54	0.0420192	0.151045	0.0774038	0.780847	0.886958
	BRPF3	1363.2	0.164194	0.138442	1.40607	0.23571	0.45511
	BRSK1	51.9415	-0.542524	0.471165	1.32247	0.250149	0.471025
	BRWD1	2371.19	0.429484	0.161697	7.03146	0.00800899	0.0585561
	BRWD1-IT2	8.10199	-1.48641	1.18381	1.55775	0.211995	NA
	BRWD3	763.695	0.446408	0.167927	7.04801	0.00793536	0.0583945
	BSCL2	479.517	0.035633	0.532064	0.00448573	0.946601	0.974078
	BSDC1	2639.91	0.0325966	0.128203	0.0646478	0.799295	0.897702
	BSG	11159.2	-0.37677	0.131337	8.20721	0.00417242	0.0391502
	BSN	12.8308	0.220681	0.894526	0.0608926	0.805091	NA
	BSN-AS2	2.42526	-0.0886207	2.19961	0.00166113	0.96749	NA
	BSPRY	17.2486	-0.561601	0.776076	0.522403	0.469818	NA
	BST1	2.67208	1.27925	1.96777	0.419482	0.517196	NA
	BST2	5481.43	-0.24993	0.117469	4.5216	0.0334696	0.142817
	BTAF1	3314.27	0.216446	0.13298	2.64697	0.103747	0.279555
	BTBD1	3136.26	0.330995	0.146407	5.10111	0.0239106	0.116359
	BTBD10	1369.04	0.191106	0.145381	1.72684	0.188815	0.400011
	BTBD11	6.95875	-0.517787	1.20248	0.185225	0.666921	NA
	BTBD16	8.79752	-0.360779	1.08115	0.11116	0.738828	NA
	BTBD19	122.327	-0.287929	0.3563	0.652771	0.419124	0.631463
	BTBD2	2798.44	-0.278877	0.168859	2.72387	0.0988584	0.271492
	BTBD3	51.9574	-0.202396	0.454456	0.198321	0.65608	0.814227
	BTBD6	2106.8	-0.265845	0.13138	4.0897	0.0431454	0.165195
	BTBD7	639.805	0.295536	0.181065	2.66097	0.102838	0.277966
	BTBD8	9.40128	2.38115	1.2342	3.65063	0.056048	NA
	BTBD9	914.941	0.0544596	0.152705	0.127178	0.721376	0.853028
	BTD	411.113	0.101202	0.191821	0.278371	0.597771	0.775752
	BTF3	18218.3	0.079825	0.110717	0.519752	0.470948	0.677252
	BTF3L4	1180.76	0.37612	0.145973	6.62558	0.0100524	0.0680189
	BTG1	16672.3	0.534747	0.114436	21.7158	3.16170029901592e-06	0.000240195
	BTG2	12739.1	-0.269146	0.112181	5.74825	0.0165051	0.0926204
	BTG3	2491.24	-0.0112309	0.139006	0.00652812	0.935604	0.969279
	BTG4	36.0301	-0.985533	0.585342	2.80903	0.0937352	NA
	BTK	5.10101	-1.33093	1.4419	0.842329	0.358732	NA
	BTN2A1	1724.41	0.139489	0.141205	0.975445	0.323326	0.542264
	BTN2A2	1560.87	0.181701	0.147549	1.51556	0.218293	0.434657
	BTN2A3P	68.1041	-0.0529238	0.409062	0.0167607	0.896991	0.950344
	BTN3A1	2206.31	-0.0108785	0.138869	0.00613974	0.937544	0.969797
	BTN3A2	2758.72	-0.129294	0.12575	1.05683	0.30394	0.523536
	BTN3A3	2061.37	0.00504034	0.13231	0.0014526	0.969598	0.985309
	BTNL8	148.795	-0.193175	0.291137	0.439985	0.50713	0.706567
	BTRC	777.082	-0.00222291	0.165727	0.000183134	0.989203	0.994926
	BUB1	3298.44	0.0592368	0.135725	0.190465	0.66253	0.81914
	BUB1B	2702.77	0.267106	0.130754	4.16787	0.0411975	0.161472
	BUB3	6523.05	0.123476	0.122376	1.01777	0.31305	0.532267
	BUD13	1064.89	0.0925866	0.147369	0.394646	0.529867	0.723248
	BUD31	2026.23	0.157164	0.131621	1.42517	0.232554	0.451427
	BVES	1408.6	0.178244	0.143182	1.549	0.213284	0.428655
	BVES-AS1	17.0812	0.119242	0.792891	0.0226306	0.880422	NA
	BYSL	869.968	-0.121506	0.166463	0.532734	0.46546	0.673413
	BZRAP1	455.068	-0.778272	0.189223	16.8001	4.15317503281965e-05	0.00169222
	BZRAP1-AS1	774.171	-0.347254	0.176788	3.85202	0.049686	0.180562
	BZW1	16189.4	0.362804	0.136546	7.04154	0.00796407	0.0583945
	BZW2	2975.92	0.093577	0.132425	0.499237	0.479835	0.685013
	C10orf10	3153.19	-0.490179	0.128599	14.4682	0.000142543	0.00415869
	C10orf111	4.93034	-0.0985547	1.42476	0.00480173	0.944755	NA
	C10orf12	311.163	0.151366	0.226548	0.446227	0.504132	0.704758
	C10orf128	4579.26	-0.282917	0.122935	5.28844	0.0214674	0.108791
	C10orf131	9.36746	0.670848	1.03835	0.416311	0.518783	NA
	C10orf2	774.036	0.120666	0.162992	0.547917	0.45917	0.668693
	C10orf25	75.8398	-0.0713721	0.387386	0.0339435	0.853827	0.927014
	C10orf32	627.482	-0.0530163	0.192644	0.0757328	0.783166	0.888189
	C10orf35	88.1333	-0.495187	0.357498	1.91499	0.16641	0.370525
	C10orf54	672.596	-1.13133	0.166018	45.7278	1.35880640130168e-11	5.7004271304263e-09
	C10orf55	20.5559	-0.90547	0.717588	1.58403	0.208181	NA
	C10orf67	4.1528	0.0625043	1.58742	0.00158971	0.968196	NA
	C10orf76	1480.75	0.0510871	0.138281	0.136475	0.711811	0.847818
	C10orf88	482.552	0.275873	0.197302	1.95312	0.162251	0.36538
	C10orf90	18.2494	0.364676	0.75061	0.235972	0.62713	NA
	C10orf91	4.83713	-2.48673	1.65639	2.20456	0.137603	NA
	C11orf1	354.628	0.105435	0.214365	0.24184	0.62288	0.791085
	C11orf21	219.584	-0.632172	0.278695	5.12252	0.0236172	0.115532
	C11orf24	816.964	-0.152196	0.158126	0.926175	0.335859	0.554163
	C11orf30	980.899	0.280348	0.148564	3.55715	0.0592895	0.201036
	C11orf31	2542.94	-0.115685	0.15165	0.581808	0.445604	0.656842
	C11orf44	17.5131	-0.0192097	0.786282	0.000622022	0.980103	NA
	C11orf45	75.2555	0.151456	0.393646	0.148043	0.700413	0.84127
	C11orf49	718.314	0.0342194	0.171944	0.039605	0.842255	0.918755
	C11orf54	692.577	0.413239	0.165033	6.25654	0.0123736	0.0774858
	C11orf57	1217.71	0.307159	0.148393	4.27812	0.0386061	0.155117
	C11orf58	5458.23	0.0985521	0.139433	0.49948	0.479729	0.685005
	C11orf63	98.8226	0.31743	0.352656	0.80949	0.368271	0.584754
	C11orf65	4.39963	0.86344	1.54499	0.310918	0.577118	NA
	C11orf68	894.833	-0.170279	0.186258	0.83551	0.360684	0.577697
	C11orf71	160.462	-0.325265	0.276673	1.38089	0.23995	0.460229
	C11orf73	1212.93	0.025079	0.153064	0.0268518	0.869837	0.935423
	C11orf74	11.3822	0.548983	0.966715	0.321854	0.570496	NA
	C11orf80	431.758	-0.434909	0.188093	5.33496	0.0209018	0.10671
	C11orf84	1800.46	-0.182397	0.150754	1.4631	0.226437	0.443805
	C11orf86	7.05782	-2.00715	1.3812	2.067	0.150517	NA
	C11orf95	588.335	-0.419043	0.172112	5.91474	0.0150147	0.0874697
	C11orf96	30.7375	-1.20541	0.601933	3.9733	0.046227	NA
	C11orf98	1249.35	-0.05791	0.144504	0.160589	0.688615	0.833849
	C12orf10	1005.06	-0.0726337	0.172757	0.176788	0.674148	0.825369
	C12orf29	568.632	0.570379	0.195265	8.4962	0.0035589	0.0355773
	C12orf4	709.669	0.200645	0.171873	1.36192	0.243206	0.463768
	C12orf42	19.8784	-0.236555	0.735232	0.1035	0.74767	NA
	C12orf43	813.53	0.0822214	0.155533	0.279444	0.597066	0.775147
	C12orf45	347.291	0.133626	0.203339	0.43186	0.511078	0.710035
	C12orf49	2001.87	0.0114932	0.131902	0.00759229	0.930565	0.967221
	C12orf54	11.079	-0.481543	1.01744	0.22327	0.636559	NA
	C12orf57	1767.09	-0.306053	0.154535	3.91629	0.0478204	0.176458
	C12orf60	41.9106	-0.233889	0.516209	0.205148	0.650597	0.810448
	C12orf65	597.387	0.0524284	0.17262	0.0922409	0.761347	0.875726
	C12orf66	321.017	0.0204096	0.212586	0.0092179	0.923513	0.963589
	C12orf73	218.406	0.182247	0.252274	0.52199	0.469994	0.676707
	C12orf75	5026.24	0.0473189	0.13633	0.120467	0.728529	0.857018
	C12orf76	154.408	-0.323421	0.279317	1.33935	0.247149	0.467848
	C12orf79	147.111	-0.310724	0.299169	1.07725	0.299314	0.519614
	C14orf1	1494.89	-0.109418	0.160341	0.465653	0.494994	0.696421
	C14orf119	1725.87	-0.158325	0.13421	1.39104	0.238229	0.458247
	C14orf142	408.614	-0.040881	0.209758	0.0379846	0.845474	0.921092
	C14orf159	1561.45	-0.208578	0.140718	2.1955	0.138414	0.332784
	C14orf166	3816.53	-0.0858335	0.119367	0.516997	0.472126	0.6784
	C14orf169	1080.04	-0.176929	0.167693	1.11277	0.29148	0.512162
	C14orf2	1373.96	-0.262392	0.14982	3.06421	0.0800343	0.239648
	C14orf28	193.219	0.272947	0.257461	1.12334	0.289199	0.510051
	C14orf37	3.745	0.108374	1.63659	0.00438352	0.947212	NA
	C14orf79	70.2958	0.225384	0.398361	0.320061	0.571571	0.755345
	C14orf80	798.172	-0.459443	0.181017	6.42243	0.0112688	0.073198
	C14orf93	328.33	-0.110423	0.213498	0.267447	0.60505	0.780184
	C15orf27	3.50913	-1.97195	1.7784	1.21566	0.270213	NA
	C15orf39	2743.99	-0.0904498	0.152799	0.350376	0.5539	0.741427
	C15orf40	383.555	0.00177868	0.204636	9.23871305005264e-05	0.992331	0.996262
	C15orf41	47.0705	0.594829	0.497581	1.4264	0.232353	0.451206
	C15orf48	636.283	-0.537763	0.169305	10.0505	0.00152306	0.0208438
	C15orf52	4.09095	-2.21753	1.66426	1.75434	0.185332	NA
	C15orf53	56.821	0.383747	0.451806	0.720098	0.396112	0.610819
	C15orf54	4.06739	2.07892	1.735	1.41505	0.23422	NA
	C15orf57	791.189	-0.0353885	0.15745	0.050517	0.822166	0.908039
	C15orf61	55.1768	0.138744	0.443167	0.0980543	0.754177	0.872013
	C15orf62	9.50067	-0.423218	1.0338	0.167373	0.682458	NA
	C15orf65	9.21423	-0.490007	1.04862	0.218069	0.640515	NA
	C16orf13	1161.54	-0.240555	0.176635	1.85315	0.173418	0.380136
	C16orf45	1250.98	0.267779	0.143136	3.49601	0.0615167	0.205213
	C16orf46	52.5833	-0.0840707	0.491965	0.0292643	0.86417	0.932875
	C16orf52	315.978	0.373463	0.20947	3.17466	0.0747889	0.229652
	C16orf54	878.057	0.171671	0.157036	1.19465	0.274394	0.495059
	C16orf58	2152.87	0.132553	0.152927	0.751101	0.386128	0.60049
	C16orf59	302.355	-0.205988	0.215623	0.912343	0.339493	0.557467
	C16orf62	1074.06	0.246827	0.14847	2.76116	0.0965785	0.267648
	C16orf70	648.203	0.0849834	0.171807	0.244711	0.620824	0.789614
	C16orf71	4.35486	-1.38418	1.57247	0.765466	0.381623	NA
	C16orf72	2195.62	0.392951	0.135378	8.40304	0.00374594	0.0367229
	C16orf74	17.0477	-1.3383	0.818625	2.63795	0.104338	NA
	C16orf86	37.7446	-0.106606	0.527705	0.0408165	0.839892	0.917082
	C16orf87	1226.6	0.567161	0.178182	10.0784	0.00150015	0.0205991
	C16orf91	324.697	-0.0260285	0.214961	0.0146622	0.903622	0.954376
	C16orf93	47.6525	-0.241751	0.559866	0.186327	0.665992	0.820917
	C16orf95	68.1853	-0.433657	0.400152	1.17262	0.278864	0.500687
	C17orf100	56.3875	0.567262	0.478392	1.40357	0.236126	0.455552
	C17orf107	30.1807	1.41535	0.610027	5.33088	0.0209509	NA
	C17orf49	3483.02	-0.383126	0.123642	9.57688	0.00197043	0.0246106
	C17orf51	375.611	0.47604	0.200872	5.60309	0.0179289	0.0972553
	C17orf53	431.698	-0.0640258	0.208966	0.09389	0.759289	0.874433
	C17orf58	1114.64	0.438178	0.157454	7.72336	0.00545107	0.0464085
	C17orf59	972.522	-0.253119	0.158368	2.55228	0.110135	0.289312
	C17orf62	2919.92	-0.390556	0.160816	5.88208	0.0152958	0.0884871
	C17orf67	73.992	-0.349429	0.396534	0.775546	0.378507	0.593723
	C17orf75	685.171	0.161693	0.166373	0.944158	0.331211	0.549729
	C17orf80	1127.49	0.425455	0.165778	6.56719	0.0103876	0.0694368
	C17orf85	2251.87	-0.0313549	0.130404	0.0578124	0.809988	0.902905
	C17orf89	661.429	-0.336162	0.165812	4.10441	0.0427716	0.164688
	C17orf96	1127.42	-0.500047	0.145252	11.8085	0.0005896	0.0111556
	C17orf97	115.168	0.205901	0.319431	0.415241	0.519321	0.714849
	C18orf21	562.879	-0.0174594	0.194487	0.00807282	0.928407	0.966462
	C18orf25	1549.4	0.21703	0.139031	2.43513	0.118644	0.303581
	C18orf32	721.374	0.236772	0.197212	1.44057	0.230047	0.447944
	C18orf54	384.985	0.468828	0.228786	4.18839	0.0407017	0.160307
	C18orf61	5.39604	1.32841	1.40293	0.889905	0.345503	NA
	C18orf8	1076.83	-0.0194012	0.148283	0.0171216	0.895894	0.949843
	C19orf12	1945.22	0.0512438	0.144638	0.125538	0.723104	0.854188
	C19orf18	2.57609	-1.34798	2.04404	0.42946	0.512254	NA
	C19orf24	1200.12	-0.417553	0.197056	4.47723	0.0343494	0.145153
	C19orf25	629.371	-0.279941	0.19198	2.12417	0.144991	0.342119
	C19orf35	12.4626	0.00233589	0.904775	1.26575321743871e-05	0.997161	NA
	C19orf38	41.508	-0.938431	0.54793	2.91356	0.0878376	0.25283
	C19orf43	6412.85	-0.398961	0.133372	8.92146	0.00281839	0.030697
	C19orf44	212.314	-0.105993	0.248548	0.181871	0.66977	0.823234
	C19orf47	642.808	-0.24643	0.190131	1.67868	0.1951	0.406506
	C19orf48	1707.98	-0.229616	0.158755	2.09027	0.14824	0.346558
	C19orf52	536.56	-0.444084	0.19977	4.92863	0.0264152	0.123503
	C19orf53	1907.05	-0.232356	0.184019	1.59298	0.206901	0.420227
	C19orf54	606.378	-0.094115	0.186033	0.25597	0.612903	0.784902
	C19orf57	33.0677	-0.583313	0.573719	1.0306	0.310019	NA
	C19orf60	759.695	-0.390917	0.203445	3.68388	0.0549409	0.192499
	C19orf66	1343.94	-0.0622516	0.143809	0.187384	0.665103	0.820418
	C19orf68	476.392	-0.270144	0.197465	1.87014	0.171459	0.377482
	C19orf70	715.805	-0.49511	0.166983	8.76232	0.00307518	0.0322801
	C19orf71	4.99312	-0.100096	1.40179	0.00509998	0.943068	NA
	C19orf73	9.86676	0.341648	1.01873	0.112479	0.737339	NA
	C19orf81	10.1438	-0.350364	1.11274	0.0991599	0.75284	NA
	C1D	828.409	0.32908	0.170847	3.70445	0.0542676	0.190983
	C1GALT1	984.827	0.495649	0.177078	7.80446	0.00521173	0.0451167
	C1GALT1C1	744.22	-0.104707	0.168239	0.387277	0.533734	0.72617
	C1orf101	4.97004	-1.66747	1.53948	1.15648	0.282197	NA
	C1orf106	27.5702	-1.29168	0.675637	3.60265	0.0576877	NA
	C1orf109	421.473	0.175033	0.221011	0.626938	0.428481	0.640562
	C1orf112	538.137	0.00423881	0.186223	0.000532217	0.981595	0.990738
	C1orf115	11.2085	-0.427569	0.948742	0.202911	0.652382	NA
	C1orf122	687.58	-0.274656	0.18503	2.20116	0.137907	0.332182
	C1orf123	898.962	-0.104396	0.15155	0.474443	0.49095	0.693395
	C1orf131	587.602	0.305212	0.173954	3.07494	0.0795073	0.238937
	C1orf159	397.732	-0.481422	0.203022	5.60797	0.017879	0.0971004
	C1orf162	16.1774	0.148366	0.851741	0.0304451	0.861484	NA
	C1orf168	2.50239	-0.630992	2.17976	0.0834096	0.772729	NA
	C1orf174	960.614	0.166829	0.16112	1.07188	0.300522	0.520301
	C1orf177	129.84	-0.463113	0.304297	2.31134	0.128433	0.318603
	C1orf194	5.46648	-0.639385	1.3591	0.22098	0.638294	NA
	C1orf198	292.321	0.349291	0.215993	2.61242	0.10603	0.283633
	C1orf204	16.567	0.102287	0.790159	0.0167732	0.896953	NA
	C1orf21	168.606	0.101717	0.271495	0.140375	0.707909	0.845041
	C1orf216	1372.03	-0.124272	0.141961	0.766098	0.381427	0.596794
	C1orf220	4.25242	0.0228231	1.60336	0.000210123	0.988435	NA
	C1orf226	1199.98	0.0885169	0.143267	0.381722	0.536683	0.727677
	C1orf228	22.8062	-1.33638	0.693908	3.66825	0.0554582	NA
	C1orf233	187.083	-0.612768	0.306118	3.9893	0.04579	0.171515
	C1orf27	692.616	0.563077	0.200588	7.84223	0.00510395	0.0446083
	C1orf35	869.792	-0.343184	0.17359	3.90219	0.0482232	0.177406
	C1orf43	6992.44	0.0452573	0.114422	0.156437	0.692458	0.836361
	C1orf50	370.512	0.00754301	0.220312	0.00119796	0.972389	0.986331
	C1orf52	496.58	0.297153	0.196569	2.28297	0.130801	0.322197
	C1orf53	31.9782	-0.153386	0.578705	0.0702269	0.791007	NA
	C1orf54	9.79055	-0.327319	1.02484	0.101848	0.749623	NA
	C1orf56	60.8727	-0.103755	0.439579	0.0557641	0.813321	0.904176
	C1orf61	8.18371	-0.932801	1.23147	0.570775	0.449951	NA
	C1orf74	228.014	-0.0697479	0.237372	0.0863422	0.76888	0.880138
	C1orf95	17.1635	-0.986928	0.784761	1.57082	0.210088	NA
	C1QBP	6136.71	-0.0856692	0.124993	0.469683	0.493133	0.694894
	C1QL1	7.75002	-1.40245	1.20392	1.34338	0.246439	NA
	C1QL3	2.56454	-3.28969	2.34724	2.0121	0.15605	NA
	C1QL4	2.5304	-2.13395	2.16592	0.958208	0.327639	NA
	C1QTNF1	639.972	0.467419	0.17773	6.89724	0.0086329	0.0615999
	C1QTNF3	38.6355	-0.0617991	0.582419	0.0113051	0.915324	0.960823
	C1QTNF3-AMACR	3.09481	5.0278	2.28511	4.73436	0.0295659	NA
	C1QTNF4	3.26832	-0.755943	1.76895	0.181703	0.669914	NA
	C1QTNF6	73.9614	-0.853478	0.392684	4.69581	0.0302362	0.133821
	C1QTNF9B-AS1	19.578	0.453098	0.7316	0.382893	0.536059	NA
	C1R	94.1285	-0.197712	0.344336	0.329573	0.56591	0.750967
	C1RL	487.474	0.197538	0.184235	1.14905	0.283748	0.504896
	C1RL-AS1	357.55	-0.389721	0.205738	3.58124	0.0584354	0.199418
	C1S	21.1383	-0.596766	0.712088	0.699931	0.402807	NA
	C2	15.2047	0.731049	0.868522	0.7056	0.400908	NA
	C20orf194	370.44	0.231443	0.204631	1.27886	0.258111	0.477738
	C20orf195	9.94918	-3.21851	1.20245	7.24493	0.00711017	NA
	C20orf196	164.374	-0.159708	0.276769	0.332931	0.563938	0.749167
	C20orf202	3.34208	-2.54651	1.95711	1.66481	0.196955	NA
	C20orf24	2155.56	-0.323767	0.128289	6.35817	0.0116842	0.0749153
	C20orf27	1494.23	-0.208298	0.152987	1.85267	0.173473	0.380136
	C20orf96	150.024	0.0353883	0.289925	0.0149305	0.902748	0.953785
	C21orf2	329.541	-0.337618	0.233816	2.08244	0.149002	0.347738
	C21orf33	2238.13	-0.218607	0.129601	2.84305	0.09177	0.26035
	C21orf58	400.354	-0.460982	0.194155	5.62303	0.017726	0.0965809
	C21orf59	1184.89	-0.01603	0.149798	0.0114576	0.914757	0.960633
	C21orf91	3274.08	0.414744	0.146912	7.94498	0.0048221	0.0429785
	C22orf23	8.43906	1.43871	1.20992	1.39925	0.236849	NA
	C22orf29	651.441	0.121598	0.174796	0.483955	0.486636	0.689945
	C22orf34	217.365	-0.0273048	0.242415	0.0126925	0.910299	0.958434
	C22orf39	524.594	-0.149818	0.180095	0.691925	0.40551	0.618768
	C22orf46	1140.49	-0.0270096	0.164675	0.0269082	0.869702	0.93536
	C2CD2	50.9989	-0.535303	0.458124	1.36235	0.24313	0.463697
	C2CD2L	1227.52	0.177694	0.152251	1.36158	0.243265	0.463808
	C2CD3	1096.82	-0.0505018	0.146729	0.118458	0.730713	0.858777
	C2CD4A	162.863	0.683381	0.279401	5.95817	0.0146492	0.0863063
	C2CD4B	113.393	0.219005	0.319303	0.470297	0.49285	0.694788
	C2CD4C	409.085	-1.47639	0.206191	50.0973	1.46308911260625e-12	7.73910527998592e-10
	C2CD4D	139.938	-0.827357	0.323813	6.48476	0.0108803	0.0716675
	C2CD5	1647.35	0.394813	0.159388	6.11933	0.0133711	0.0811792
	C2orf15	2.7663	0.171889	1.91386	0.00806089	0.92846	NA
	C2orf42	490.014	0.166839	0.181136	0.848236	0.357052	0.574765
	C2orf44	758.982	0.00666187	0.162817	0.00167983	0.967307	0.984562
	C2orf47	604.35	0.19446	0.173125	1.26121	0.261422	0.481013
	C2orf48	50.6679	-0.313627	0.465532	0.453412	0.500719	0.70141
	C2orf49	914.841	0.403323	0.174105	5.35408	0.0206738	0.105858
	C2orf57	2.42793	1.0401	2.40813	0.184444	0.667581	NA
	C2orf66	38.4571	-0.592668	0.528896	1.25251	0.263073	0.48281
	C2orf68	787.2	0.0463944	0.162477	0.0815429	0.775217	0.884488
	C2orf69	981.409	0.588352	0.172811	11.5313	0.000684343	0.0123968
	C2orf72	17.2783	-0.120793	0.813605	0.0220784	0.881879	NA
	C2orf74	460.721	0.142485	0.220873	0.415893	0.518994	0.714585
	C2orf76	86.2226	0.10249	0.374313	0.0749936	0.7842	0.888488
	C2orf81	118.914	-0.391153	0.322063	1.47234	0.224976	0.442041
	C3	59.4413	-0.144521	0.425491	0.115355	0.734128	0.860556
	C3AR1	75.7166	0.163048	0.386074	0.178403	0.672749	0.824495
	C3orf14	602.907	0.0117592	0.180574	0.00424556	0.948048	0.974728
	C3orf17	1696.4	0.289897	0.154507	3.51521	0.0608078	0.203821
	C3orf18	438.85	0.0328811	0.189092	0.0302434	0.861939	0.931518
	C3orf33	74.0845	-0.150368	0.393744	0.145787	0.702595	0.842477
	C3orf35	24.1109	-0.0168057	0.652635	0.000663665	0.979447	NA
	C3orf38	1386.93	0.364775	0.140309	6.74592	0.00939624	0.0648778
	C3orf52	75.1623	0.122179	0.393141	0.0965269	0.756038	0.872889
	C3orf58	463.924	0.111176	0.197505	0.316885	0.573486	0.756444
	C3orf62	265.827	0.00845038	0.231144	0.00134077	0.970791	0.985634
	C3orf67	41.2284	-0.0727411	0.505301	0.0207253	0.88553	0.943955
	C3orf80	101.163	-0.587197	0.354951	2.72874	0.0985568	0.270909
	C4A	89.7106	-0.817545	0.414871	3.85736	0.0495283	0.180405
	C4B	24.2823	0.16549	2.77304	0.00355817	0.952434	NA
	C4B_2	7.67417	6.33723	4.79152	1.433	0.231275	NA
	C4BPB	5.48143	0.195092	1.4253	0.0187229	0.891164	NA
	C4orf26	123.679	0.127374	0.307778	0.171268	0.678988	0.828625
	C4orf27	969.436	0.145013	0.181444	0.638459	0.424269	0.636221
	C4orf29	275.371	0.215523	0.230413	0.874244	0.349783	0.567871
	C4orf3	1809.1	-0.287894	0.131335	4.79879	0.0284797	0.1289
	C4orf32	787.046	0.461467	0.157416	8.57061	0.00341632	0.0345208
	C4orf33	636.032	0.520792	0.179722	8.36591	0.00382326	0.0371953
	C4orf46	958.193	0.302861	0.165085	3.36111	0.0667529	0.214959
	C4orf47	3.56912	-0.949259	1.71579	0.303558	0.581661	NA
	C4orf48	370.009	-0.702239	0.263332	7.06222	0.00787266	0.0581182
	C5	47.3024	0.724786	0.478496	2.28604	0.130543	0.321951
	C5AR1	2.78001	-1.56267	2.0476	0.575334	0.448147	NA
	C5orf15	3057.14	0.560486	0.143476	15.1762	9.79319140848872e-05	0.00316872
	C5orf17	10.8603	1.30657	1.01725	1.6315	0.201495	NA
	C5orf22	1191.66	0.427472	0.165973	6.61436	0.010116	0.0682968
	C5orf24	1146	0.324344	0.168334	3.70684	0.05419	0.190948
	C5orf28	422.015	0.527009	0.205704	6.54287	0.0105305	0.0699566
	C5orf30	1404.07	0.125802	0.141509	0.790157	0.374053	0.589854
	C5orf34	213.846	0.470207	0.281766	2.77639	0.0956633	0.266508
	C5orf42	460.33	0.188124	0.199332	0.890086	0.345454	0.563788
	C5orf45	237.604	-0.253452	0.242361	1.09306	0.295794	0.515947
	C5orf51	1472.93	0.723567	0.164757	19.1243	1.22475990638923e-05	0.000653201
	C5orf56	111.806	-0.582015	0.372763	2.4284	0.119155	0.304343
	C6orf1	560.811	-0.0561449	0.204217	0.0756111	0.783336	0.888189
	C6orf106	8361.82	-0.0805724	0.117978	0.466353	0.49467	0.696143
	C6orf120	1003.79	0.498987	0.151534	10.8053	0.00101211	0.0158678
	C6orf132	8.8594	0.380858	1.06753	0.127298	0.72125	NA
	C6orf136	459.517	-0.0657377	0.183759	0.127974	0.720542	0.852818
	C6orf163	6.43689	0.335005	1.23958	0.0729766	0.787051	NA
	C6orf203	285.563	0.132565	0.233181	0.323063	0.569773	0.753791
	C6orf222	11.2371	-0.420888	0.949479	0.196225	0.657785	NA
	C6orf223	28.9814	-1.60926	0.627931	6.47887	0.0109164	NA
	C6orf226	75.4798	-0.485827	0.391808	1.5337	0.215558	0.431968
	C6orf47	1143.71	0.0836079	0.143141	0.341127	0.55918	0.746022
	C6orf48	1620.94	0.0343093	0.137404	0.062345	0.802827	0.899651
	C6orf52	14.5112	-1.3519	0.878734	2.3381	0.126244	NA
	C6orf58	4.6697	1.37767	1.49453	0.84225	0.358754	NA
	C6orf62	5609.34	-0.0116272	0.145088	0.00642234	0.936126	0.969306
	C6orf89	3928.04	0.164648	0.123332	1.7813	0.181989	0.391918
	C6orf99	6.3266	-0.931507	1.27852	0.527194	0.467789	NA
	C7orf13	239.786	-0.217767	0.235316	0.856102	0.354832	0.572531
	C7orf25	276.512	0.345432	0.225424	2.34548	0.125647	0.314575
	C7orf26	1029.74	-0.281353	0.152731	3.38949	0.0656132	0.212923
	C7orf31	125.755	0.364209	0.321535	1.28104	0.257706	0.477206
	C7orf43	685.924	-0.218384	0.217156	1.01086	0.314697	0.534251
	C7orf49	941.402	0.177834	0.154815	1.31874	0.250817	0.471338
	C7orf50	1597.25	-0.297104	0.148372	4.00421	0.0453867	0.170477
	C7orf55	110.734	-0.144766	0.324897	0.198557	0.655888	0.814072
	C7orf55-LUC7L2	404.545	-0.00585369	0.200566	0.000853487	0.976694	0.9883
	C7orf60	329.083	0.891181	0.208196	18.1818	2.00784311199872e-05	0.000954196
	C7orf61	33.9096	-1.00891	0.561953	3.20162	0.0735652	NA
	C7orf73	1531.63	0.0130194	0.159466	0.00666577	0.93493	0.969185
	C8G	3.42371	0.281369	1.74916	0.0259244	0.872085	NA
	C8orf31	9.10342	1.28301	1.26908	1.00428	0.316278	NA
	C8orf33	1046.11	0.098639	0.161705	0.372128	0.541847	0.732321
	C8orf37	148.576	0.739579	0.304817	5.85996	0.0154891	0.0893507
	C8orf44	69.8956	0.178786	0.430309	0.172471	0.677925	0.828076
	C8orf44-SGK3	49.283	1.13048	0.586929	3.66467	0.0555777	0.194243
	C8orf46	12.4026	-0.222177	0.905957	0.0601581	0.806246	NA
	C8orf48	7.72531	0.006819	1.15991	3.65907177233282e-05	0.995174	NA
	C8orf58	236.785	-0.00977357	0.265412	0.00135631	0.970622	0.985634
	C8orf59	962.776	-0.0238853	0.14881	0.0257635	0.872479	0.936943
	C8orf76	675.72	0.101804	0.175918	0.334804	0.562844	0.748418
	C8orf82	457.361	-0.392117	0.212765	3.39002	0.0655921	0.212912
	C8orf88	176.734	0.348861	0.26608	1.71745	0.190021	0.401772
	C9orf114	1271.02	-0.163516	0.152999	1.14179	0.285275	0.506008
	C9orf116	9.62263	0.126393	1.0323	0.0150179	0.902465	NA
	C9orf139	85.697	-0.77893	0.375939	4.26993	0.0387924	0.155502
	C9orf142	541.54	-0.377012	0.199854	3.55207	0.0594712	0.201596
	C9orf152	2.71508	1.30686	1.93807	0.450815	0.501948	NA
	C9orf156	470.589	0.145394	0.191196	0.57831	0.446976	0.657705
	C9orf16	1378.21	-0.397831	0.208956	3.61515	0.0572554	0.197161
	C9orf163	4.00834	-1.25928	1.61934	0.60038	0.438433	NA
	C9orf172	155.609	-0.376826	0.324774	1.34456	0.246231	0.466739
	C9orf173-AS1	7.97423	-0.134329	1.1576	0.0134642	0.907625	NA
	C9orf3	200.704	-0.306383	0.254681	1.44579	0.229205	0.44702
	C9orf40	1009.83	-0.129122	0.147361	0.767578	0.380967	0.596275
	C9orf43	9.76695	1.44846	1.10475	1.69506	0.192936	NA
	C9orf64	1144.79	0.332759	0.153352	4.70048	0.0301542	0.133694
	C9orf66	36.8646	0.293436	0.56652	0.267878	0.604759	0.780184
	C9orf69	2400.85	-0.288863	0.17213	2.81221	0.0935497	0.263217
	C9orf72	336.107	0.507972	0.230762	4.83073	0.0279568	0.127626
	C9orf78	2206.86	0.12976	0.141131	0.845052	0.357956	0.575615
	C9orf85	368.069	0.703467	0.208608	11.3099	0.000770932	0.0132849
	C9orf89	875.377	-0.287541	0.204063	1.98322	0.159051	0.360872
	C9orf9	49.9679	-0.21577	0.474095	0.207108	0.649044	0.809182
	C9orf91	314.733	-0.00461998	0.216699	0.000462077	0.98285	0.991199
	CA10	2.46544	1.87296	2.18982	0.719003	0.396471	NA
	CA11	111.607	-0.563037	0.320263	3.08218	0.0791546	0.238465
	CA12	2.50511	-0.662868	1.98507	0.111111	0.738883	NA
	CA13	138.26	0.809282	0.294831	7.4976	0.00617814	0.0501423
	CA2	1736.51	0.0815977	0.132061	0.381728	0.53668	0.727677
	CA3	2.71783	0.705662	1.88283	0.140072	0.708209	NA
	CA3-AS1	6.05993	-1.08644	1.32571	0.665676	0.414563	NA
	CA4	28.0659	0.127762	0.610124	0.0438358	0.834159	NA
	CA5B	154.303	0.336502	0.283461	1.40807	0.235377	0.454973
	CA5BP1	136.341	-0.489657	0.312105	2.45635	0.11705	0.301001
	CA9	6.32289	0.807548	1.29242	0.389629	0.532494	NA
	CAAP1	811.085	0.61718	0.194398	10.0219	0.00154691	0.0210403
	CAB39	8348.01	0.444024	0.124915	12.5882	0.000388193	0.00858262
	CAB39L	271.184	0.220008	0.231916	0.899584	0.342893	0.560704
	CABIN1	4384.79	-0.339212	0.128736	6.92864	0.0084826	0.0609422
	CABLES1	194.245	-0.943698	0.259982	13.0684	0.000300327	0.00720666
	CABLES2	771.056	-0.0935822	0.173404	0.291278	0.589403	0.768552
	CABP4	4.23542	-0.618423	1.52115	0.164987	0.684606	NA
	CABYR	8.14469	0.168634	1.11692	0.0228218	0.879921	NA
	CACFD1	51.8298	-0.0645555	0.47817	0.018234	0.892586	0.947831
	CACHD1	4.03425	-0.833426	1.57278	0.279303	0.597158	NA
	CACNA1A	27.9658	-1.41591	0.633709	4.93525	0.0263143	NA
	CACNA1B	5.53748	-1.2224	1.37364	0.785945	0.375329	NA
	CACNA1C	109.473	0.194892	0.334551	0.339408	0.560171	0.746772
	CACNA1D	1352.97	-0.0134077	0.140118	0.00915651	0.923767	0.963589
	CACNA1E	315.004	-0.521026	0.211893	6.02887	0.0140738	0.0836859
	CACNA1H	3.49477	-1.45194	1.84624	0.611607	0.434183	NA
	CACNA1I	19.8678	0.336693	0.795065	0.179346	0.671936	NA
	CACNA2D1	2238.27	0.581519	0.165044	12.3409	0.000443137	0.00941965
	CACNA2D4	214.894	0.159142	0.268927	0.35027	0.553961	0.741427
	CACNB1	545.252	-0.00884667	0.184518	0.00230227	0.961731	0.98226
	CACNB2	3.04119	-0.626772	1.85158	0.114154	0.735463	NA
	CACNB3	359.796	-0.278842	0.213348	1.70679	0.191402	0.402802
	CACNB4	70.5664	1.2312	0.406536	9.0885	0.00257221	0.0290581
	CACNG1	21.799	-0.283903	0.705996	0.161528	0.687754	NA
	CACNG8	14.2524	-0.672843	0.847596	0.628379	0.427951	NA
	CACTIN	1126.61	-0.444694	0.171343	6.71485	0.00956132	0.0654972
	CACUL1	1837.57	0.296392	0.138498	4.57353	0.0324695	0.140129
	CACYBP	4892.93	0.161589	0.136774	1.39507	0.237551	0.457575
	CAD	4074.5	-0.214732	0.122574	3.06646	0.0799232	0.239534
	CADM1	11824	0.271546	0.117528	5.33075	0.0209523	0.106819
	CADM4	23.2737	-0.646344	0.671186	0.924722	0.336238	NA
	CAHM	10.7885	-1.1624	0.989752	1.36918	0.241953	NA
	CALCOCO1	2522.89	0.0969428	0.13106	0.54705	0.459525	0.668751
	CALCOCO2	2325.96	0.370172	0.14115	6.8611	0.00880924	0.0624254
	CALCRL	12.032	1.38072	0.964278	2.03042	0.154178	NA
	CALD1	101.511	0.307705	0.358491	0.735872	0.390986	0.605337
	CALHM1	7.59191	-2.06025	1.37205	2.18762	0.139124	NA
	CALHM2	1104.76	-0.239402	0.157067	2.32128	0.127615	0.317598
	CALHM3	37.4888	-0.936786	0.551245	2.87073	0.0902037	0.257368
	CALM1	19027.9	0.219247	0.118216	3.43642	0.0637739	0.209714
	CALM2	12574	0.17761	0.126469	1.97104	0.160338	0.362668
	CALM3	22301.6	0.000961033	0.127669	5.6671009076581e-05	0.993994	0.996799
	CALML4	256.476	-0.267287	0.225871	1.39929	0.236842	0.456571
	CALML6	17.2258	-1.80448	0.803301	4.97704	0.0256859	NA
	CALR	22774.9	-0.0580939	0.109753	0.280156	0.596599	0.774637
	CALU	3217.36	0.302264	0.133866	5.09019	0.0240615	0.117
	CAMK1	769.523	-0.499927	0.166314	9.00503	0.00269238	0.0298864
	CAMK1D	1912.73	0.338079	0.130679	6.68107	0.00974422	0.0664881
	CAMK1G	36.625	0.292797	0.571676	0.262429	0.608456	NA
	CAMK2A	7.45584	0.490006	1.1759	0.173246	0.677243	NA
	CAMK2B	16.5322	-0.081566	0.838826	0.00947876	0.922441	NA
	CAMK2D	634.981	-0.0290762	0.195417	0.0221388	0.881718	0.941542
	CAMK2G	794.021	-0.0218774	0.162097	0.0182179	0.892633	0.947831
	CAMK2N1	937.081	-0.339054	0.15194	4.97178	0.0257642	0.121585
	CAMK2N2	49.363	-0.273693	0.489479	0.312652	0.576058	0.758726
	CAMK4	2068.31	0.433356	0.134293	10.3803	0.00127365	0.0184029
	CAMKK1	119.2	-0.25949	0.321497	0.65101	0.419752	0.632017
	CAMKK2	1925.3	-0.0974244	0.130162	0.560142	0.454203	0.664322
	CAMKMT	175.291	0.306364	0.272542	1.26288	0.261106	0.480724
	CAMKV	16.9221	-1.2462	0.795296	2.43292	0.118811	NA
	CAMLG	1840.53	0.188332	0.141347	1.7743	0.18285	0.392694
	CAMSAP1	3463.6	-0.0161971	0.121169	0.017869	0.89366	0.948119
	CAMSAP2	1104.14	0.540657	0.161687	11.1307	0.000849088	0.014112
	CAMSAP3	10.3206	-1.06051	1.00029	1.11657	0.290659	NA
	CAMTA1	517.87	0.039122	0.194484	0.0404886	0.840528	0.917447
	CAMTA2	3663.73	-0.201519	0.135391	2.21383	0.136779	0.330562
	CAND1	6260.04	0.226249	0.138762	2.65582	0.103172	0.278559
	CANT1	3130.98	-0.0320409	0.122649	0.068246	0.793908	0.894737
	CANX	21785.6	0.415707	0.125771	10.8879	0.000967933	0.0154946
	CAP1	26233.3	0.0598296	0.10946	0.298735	0.584676	0.765135
	CAP2	21.2872	1.86119	0.759683	5.91836	0.0149839	NA
	CAPG	4204.79	-0.333091	0.123612	7.24678	0.00710284	0.0544506
	CAPN1	7314.35	-0.238315	0.12867	3.42681	0.0641458	0.21001
	CAPN10	932.885	-0.458521	0.178705	6.56301	0.010412	0.0694726
	CAPN10-AS1	87.4728	-0.296489	0.356173	0.692456	0.40533	0.618571
	CAPN11	95.4521	-0.690686	0.351322	3.84764	0.049816	0.180757
	CAPN12	250.757	-1.00757	0.230931	18.8574	1.40860370049773e-05	0.000720045
	CAPN14	58.8883	-0.212961	0.438458	0.235781	0.62727	0.794438
	CAPN15	2842.87	-0.529173	0.14794	12.7315	0.000359546	0.00820683
	CAPN2	14441.3	-0.116274	0.115259	1.01741	0.313134	0.532288
	CAPN3	35.9829	-0.0473133	0.539627	0.00768974	0.930122	NA
	CAPN5	47.0702	-0.356708	0.48807	0.533638	0.465081	0.673268
	CAPN6	3.6965	0.886503	1.63714	0.291867	0.589027	NA
	CAPN7	1070.15	0.40714	0.155854	6.80717	0.00907928	0.0636282
	CAPNS1	10200.9	-0.170167	0.122771	1.9201	0.165846	0.369539
	CAPRIN1	11068.4	0.154208	0.118469	1.69357	0.193132	0.404598
	CAPRIN2	423.885	0.0187127	0.196775	0.00904351	0.924237	0.963933
	CAPS	173.734	-0.456448	0.264968	2.96199	0.0852427	0.248161
	CAPSL	7.42715	0.674006	1.17444	0.328127	0.566764	NA
	CAPZA1	12833	0.247019	0.119848	4.24312	0.0394096	0.157199
	CAPZA2	4131.53	0.383588	0.132802	8.32077	0.00391944	0.0377844
	CAPZB	12346.6	-0.0546533	0.115396	0.2243	0.635783	0.800499
	CARD11	7044.07	-0.169031	0.123766	1.86426	0.172134	0.378352
	CARD16	405.304	-0.0263314	0.193608	0.0184981	0.891815	0.947417
	CARD6	117.126	-0.0804763	0.316321	0.0647411	0.799154	0.897702
	CARD8	2702.73	0.359585	0.140435	6.54126	0.0105401	0.0699566
	CARD8-AS1	537.707	0.119713	0.193962	0.38084	0.537154	0.72797
	CARD9	284.828	-0.265328	0.219893	1.45499	0.227729	0.445211
	CARF	247.6	0.399984	0.253367	2.48842	0.114687	0.296615
	CARHSP1	1562.73	-0.482737	0.153759	9.82016	0.00172609	0.0224115
	CARKD	1782.9	-0.118444	0.136272	0.755291	0.384806	0.599354
	CARM1	5505.5	-0.281812	0.148651	3.58879	0.0581704	0.198921
	CARNMT1	574.964	0.493329	0.192768	6.52913	0.0106122	0.0701673
	CARNS1	28.9912	-0.636307	0.654375	0.941764	0.331825	NA
	CARS	3745.73	0.479257	0.120194	15.8349	6.91156754274861e-05	0.00241627
	CARS2	1350.91	-0.236087	0.149522	2.491	0.114499	0.296445
	CASC10	26.8684	-0.15621	0.620839	0.0632986	0.801356	NA
	CASC15	64.6425	-0.511172	0.475784	1.14995	0.283559	0.504896
	CASC2	6.03974	2.31648	1.48686	2.3928	0.121895	NA
	CASC3	4561.76	0.0964188	0.120499	0.640131	0.423663	0.635547
	CASC4	2959.82	0.448847	0.139088	10.3772	0.0012758	0.018412
	CASC5	1429.04	0.472496	0.167769	7.90186	0.00493841	0.0437268
	CASC6	2.51065	-3.23096	2.43637	1.75218	0.185603	NA
	CASD1	863.974	0.471655	0.175813	7.17311	0.00740042	0.0558174
	CASK	1303.01	0.136339	0.14651	0.865689	0.352152	0.570249
	CASKIN1	2.97844	-1.12929	1.97404	0.325167	0.568519	NA
	CASKIN2	42.024	0.118322	0.527679	0.0503098	0.822525	0.908158
	CASP1	405.844	0.291404	0.200335	2.11335	0.146019	0.343677
	CASP10	907.803	0.2181	0.154755	1.98476	0.15889	0.360712
	CASP14	7.50976	0.276343	1.18878	0.0539251	0.816369	NA
	CASP2	2121.24	0.0802464	0.136825	0.343966	0.557549	0.744676
	CASP3	3559.88	0.300856	0.14427	4.34175	0.0371887	0.152059
	CASP4	2308.88	0.191066	0.129225	2.18481	0.139378	0.333831
	CASP6	313.163	-0.0941475	0.218487	0.185708	0.666513	0.821374
	CASP7	1326.04	0.109812	0.147836	0.551606	0.457662	0.667511
	CASP8	2473.54	0.333006	0.133149	6.24319	0.0124671	0.0777822
	CASP8AP2	987.875	0.452385	0.176457	6.55134	0.0104805	0.0697135
	CASP9	1141.5	-0.151535	0.143714	1.11146	0.291764	0.512227
	CASQ1	334.98	-0.25404	0.227286	1.24801	0.263933	0.483658
	CASR	4.66638	0.0437589	1.47002	0.000907728	0.975965	NA
	CASS4	24.8317	0.294374	0.653932	0.202399	0.652791	NA
	CAST	10294.3	0.356379	0.132831	7.18061	0.00736957	0.0556988
	CASZ1	645.192	-0.474829	0.182933	6.71763	0.00954645	0.065469
	CAT	2144.49	0.129201	0.127666	1.02391	0.311592	0.531077
	CATIP-AS1	4.45971	0.543453	1.48537	0.133545	0.714784	NA
	CATIP-AS2	12.908	0.00995536	0.884564	0.000126818	0.991015	NA
	CATSPER1	17.7076	-0.561416	0.766187	0.53594	0.46412	NA
	CATSPER2	14.0916	-0.824157	0.891885	0.848593	0.356951	NA
	CATSPER2P1	10.9703	0.138206	0.987593	0.0195667	0.888754	NA
	CATSPER3	5.70238	0.287094	1.3236	0.0470233	0.828326	NA
	CATSPERG	8.46527	0.0498519	1.0953	0.00207254	0.963689	NA
	CAV1	6979.03	0.0381152	0.123177	0.0957456	0.756996	0.87328
	CAV2	541.173	0.302897	0.178115	2.88901	0.0891855	0.255542
	CBARP	32.8251	0.007378	0.593057	0.000156998	0.990003	NA
	CBFA2T2	996.186	0.012628	0.150939	0.00700089	0.933318	0.968369
	CBFA2T3	97.8128	-0.866941	0.345603	6.25541	0.0123814	0.0774858
	CBFB	5807.3	0.462016	0.139355	10.9481	0.000936976	0.0150785
	CBL	4073.88	0.136201	0.122224	1.24138	0.265205	0.485332
	CBLB	2175.33	0.361516	0.127823	7.98209	0.00472425	0.0423234
	CBLL1	1564.24	0.414327	0.136193	9.23106	0.00237944	0.027596
	CBLN2	2.46215	-1.33163	2.20707	0.360783	0.548072	NA
	CBLN3	421.748	-0.141816	0.190974	0.551379	0.457755	0.667511
	CBR1	2009.75	-0.236006	0.130901	3.24768	0.0715246	0.223866
	CBR3	1764.01	-0.744358	0.131902	31.573	1.9208020093386e-08	3.43654077141374e-06
	CBR3-AS1	68.2667	0.312038	0.400037	0.608049	0.435523	0.64751
	CBR4	763.915	0.166107	0.178947	0.86128	0.353381	0.571326
	CBS	1421.12	1.00535	0.160892	38.4256	5.68826398592989e-10	1.50442216636572e-07
	CBWD1	1553.04	0.0352696	0.155668	0.0513297	0.820766	0.907602
	CBWD2	984.277	0.0410276	0.165215	0.0616603	0.803891	0.899666
	CBWD3	353.564	0.343713	0.220691	2.42127	0.119697	0.305227
	CBWD5	1110.14	0.00467354	0.147515	0.00100473	0.974713	0.987374
	CBWD6	199.915	-0.191417	0.289993	0.435333	0.509384	0.708477
	CBX1	3004.63	0.116883	0.129787	0.810789	0.367887	0.584521
	CBX2	663.291	-0.185512	0.17299	1.14958	0.283638	0.504896
	CBX3	7715.71	0.244797	0.140056	3.05147	0.0806641	0.240697
	CBX3P2	21.1612	0.0719565	0.70741	0.0103443	0.918989	NA
	CBX4	1885.01	-0.151333	0.165806	0.832769	0.361473	0.578414
	CBX5	5863.31	-0.193989	0.129497	2.24246	0.134267	0.327725
	CBX6	6162.42	-0.107406	0.124072	0.749252	0.386713	0.600963
	CBX7	557.134	-0.259326	0.178193	2.11632	0.145736	0.343334
	CBX8	574.542	-0.434587	0.172579	6.32602	0.0118979	0.075825
	CBY1	165.096	0.202601	0.283212	0.511599	0.474447	0.680114
	CC2D1A	1787.4	-0.361235	0.148302	5.92042	0.0149664	0.0873711
	CC2D1B	1891.41	-0.117107	0.133329	0.771275	0.379823	0.595054
	CC2D2A	8.19861	-0.0214328	1.09918	0.000380308	0.984441	NA
	CC2D2B	20.1328	-0.503073	0.7295	0.475034	0.49068	NA
	CCAR1	4524.92	0.380696	0.158952	5.72045	0.0167685	0.093409
	CCAR2	5424.5	-0.220193	0.12056	3.33279	0.0679118	0.217253
	CCBE1	4.8422	1.47235	1.48152	0.980222	0.322144	NA
	CCBL1	214.773	-0.353016	0.242531	2.11607	0.145761	0.343334
	CCBL2	2179.97	0.229579	0.143133	2.57019	0.108895	0.288025
	CCDC101	376.55	-0.582177	0.202838	8.20663	0.00417375	0.0391502
	CCDC102A	2117.01	-0.297583	0.164521	3.26689	0.0706917	0.221716
	CCDC103	168.635	0.0766144	0.272082	0.0793356	0.7782	0.885934
	CCDC106	144.603	-0.589978	0.334866	3.09331	0.0786146	0.237444
	CCDC107	472.753	-0.30755	0.194831	2.48928	0.114624	0.296516
	CCDC109B	454.2	0.063323	0.192547	0.108156	0.742253	0.864308
	CCDC112	423.288	0.532885	0.218663	5.91642	0.0150004	0.0874439
	CCDC113	29.3234	0.440081	0.616876	0.507777	0.476103	NA
	CCDC114	7.86925	-0.619909	1.2966	0.228122	0.63292	NA
	CCDC115	1168.9	-0.0858745	0.143173	0.359711	0.548667	0.737904
	CCDC116	4.52799	-0.108082	1.49414	0.0052484	0.942247	NA
	CCDC117	1394.15	0.314224	0.154982	4.10423	0.0427761	0.164688
	CCDC12	1155.92	-0.150197	0.169272	0.787096	0.37498	0.590746
	CCDC120	102.999	-0.0418496	0.34826	0.0144636	0.904274	0.954899
	CCDC121	37.0963	0.295726	0.562402	0.276684	0.598883	0.776383
	CCDC122	8.44277	0.0715746	1.08802	0.00432709	0.947552	NA
	CCDC124	2217.42	-0.304273	0.146139	4.32833	0.0374829	0.152361
	CCDC125	426.546	0.00354303	0.190102	0.000347867	0.985119	0.99276
	CCDC126	129.032	0.391244	0.304137	1.65337	0.198501	0.409801
	CCDC127	729.003	-0.051551	0.161727	0.1016	0.749918	0.869236
	CCDC13	8.11869	0.491877	1.14135	0.185453	0.666728	NA
	CCDC130	831.976	-0.136335	0.157742	0.746829	0.387482	0.601673
	CCDC134	197.019	0.0363716	0.260166	0.0195423	0.888823	0.945808
	CCDC136	183.257	-0.210602	0.261458	0.648642	0.420599	0.632822
	CCDC137	1718.81	-0.101956	0.136903	0.554565	0.456458	0.66626
	CCDC138	224.238	0.318526	0.247401	1.65574	0.198179	0.409485
	CCDC14	1542.71	0.367729	0.155034	5.61364	0.0178212	0.0969645
	CCDC141	382.702	0.497234	0.204191	5.91325	0.0150274	0.0874697
	CCDC142	339.201	-0.29664	0.222539	1.77549	0.182704	0.392543
	CCDC144B	163.008	0.304971	0.298168	1.0449	0.306685	0.52566
	CCDC146	171.196	0.0077645	0.273074	0.000812209	0.977264	0.9883
	CCDC15	136.917	0.430885	0.302815	2.02097	0.15514	0.35612
	CCDC150	121.863	-0.113599	0.344417	0.108773	0.741545	0.864308
	CCDC151	6.94161	0.0793001	1.2142	0.00426543	0.947927	NA
	CCDC152	10.177	1.0159	1.06086	0.909598	0.340221	NA
	CCDC153	5.42958	-0.105903	1.3554	0.00612003	0.937645	NA
	CCDC154	5.23725	0.315835	1.38625	0.051819	0.819928	NA
	CCDC157	71.9754	-0.448714	0.389923	1.322	0.250233	0.47104
	CCDC159	138.466	-0.262276	0.311704	0.70757	0.400252	0.614493
	CCDC163P	55.339	0.310426	0.441948	0.493221	0.482494	0.686846
	CCDC167	1141.88	-0.40166	0.180912	4.91681	0.0265966	0.124065
	CCDC168	23.4177	0.34415	0.67432	0.260399	0.609846	NA
	CCDC169	7.66526	-0.001165	1.14889	6.89021138811086e-06	0.997906	NA
	CCDC17	14.7087	-0.664113	0.860966	0.59353	0.441057	NA
	CCDC171	37.2589	0.836372	0.539761	2.39154	0.121993	0.308688
	CCDC174	778.4	0.287472	0.168447	2.90908	0.0880819	0.253275
	CCDC176	47.0695	0.468367	0.532884	0.770871	0.379948	0.595063
	CCDC178	12.9954	-0.464235	0.91974	0.254391	0.614	NA
	CCDC18	504.714	0.480602	0.202908	5.59148	0.0180481	0.0978053
	CCDC180	92.9928	-0.833015	0.354196	5.50112	0.0190043	0.100349
	CCDC181	46.6879	0.790703	0.532435	2.1947	0.138486	0.332838
	CCDC183	6.24677	-0.930705	1.27441	0.530842	0.466253	NA
	CCDC183-AS1	28.9172	-0.296271	0.678396	0.190792	0.662259	NA
	CCDC184	448.796	0.522932	0.189778	7.56877	0.00593882	0.0490507
	CCDC186	543.575	0.844625	0.208942	16.18	5.75996211651656e-05	0.00212982
	CCDC22	756.869	-0.389378	0.180907	4.62262	0.0315531	0.137837
	CCDC24	49.3199	-0.651536	0.467587	1.93518	0.164193	0.367742
	CCDC25	2318	0.375358	0.141837	6.98638	0.00821324	0.059584
	CCDC28A	806.399	0.305567	0.183991	2.75356	0.0970379	0.268342
	CCDC28B	1298.03	-0.311748	0.146351	4.53096	0.033287	0.142495
	CCDC3	143.638	-0.465052	0.300014	2.39834	0.121464	0.307889
	CCDC30	9.10083	0.466197	1.08066	0.186065	0.666212	NA
	CCDC33	37.0181	0.055205	0.549143	0.0101039	0.919933	0.962428
	CCDC34	678.173	-0.00629526	0.165093	0.00145525	0.96957	0.985309
	CCDC40	10.7658	-0.0811845	1.0882	0.00557556	0.940478	NA
	CCDC43	1056.06	0.215859	0.165242	1.70512	0.19162	0.402961
	CCDC47	3814.35	0.318429	0.135304	5.52828	0.0187115	0.0996689
	CCDC50	12726.9	0.152908	0.121268	1.58919	0.207442	0.420603
	CCDC51	576.393	-0.193518	0.17771	1.18521	0.276297	0.4974
	CCDC53	1160.78	0.038344	0.143001	0.0719004	0.78859	0.891346
	CCDC57	380.33	-0.357309	0.203958	3.06483	0.0800037	0.239637
	CCDC58	429.432	0.148898	0.196186	0.576057	0.447862	0.658452
	CCDC59	960.786	0.467975	0.157751	8.77241	0.00305821	0.0322132
	CCDC6	5721.7	0.678064	0.127904	27.8676	1.29907228156409e-07	1.69171953297765e-05
	CCDC61	464.783	-0.362621	0.221033	2.68701	0.10117	0.275072
	CCDC62	4.48775	-0.453378	1.50584	0.0905728	0.76345	NA
	CCDC64	2126.06	-0.320464	0.129975	6.06903	0.0137573	0.0824532
	CCDC64B	6.0986	0.003273	1.36956	5.22275067993405e-05	0.994234	NA
	CCDC65	23.9182	-0.572946	0.692257	0.68325	0.40847	NA
	CCDC66	481.898	0.591483	0.230022	6.57696	0.0103307	0.0691708
	CCDC68	16.0371	2.37505	0.876376	7.2791	0.00697613	NA
	CCDC69	6713.85	-0.150725	0.11439	1.73545	0.187716	0.398769
	CCDC7	120.582	0.117364	0.345686	0.115204	0.734295	0.860556
	CCDC71	867.011	0.0303729	0.180938	0.0281842	0.866676	0.934336
	CCDC71L	1200.24	-0.0442072	0.144582	0.0934936	0.759782	0.874835
	CCDC73	2.9531	0.867204	1.84772	0.21914	0.639696	NA
	CCDC74A	126.578	-0.137871	0.309197	0.198855	0.655646	0.814072
	CCDC74B	74.8072	-0.0143601	0.388124	0.00136949	0.97048	0.985634
	CCDC77	443.62	0.13545	0.201988	0.449514	0.502566	0.703026
	CCDC78	23.2716	-0.384591	0.668976	0.330008	0.565654	NA
	CCDC81	14.5264	0.310003	0.917245	0.113977	0.735661	NA
	CCDC82	1505.39	0.591235	0.177425	11.0378	0.000892746	0.0146445
	CCDC84	333.946	-0.228968	0.204633	1.2513	0.263305	0.483017
[truncated: 13,466 more rows]

[truncated: 47 more sheets: Supp Fig. 1G, Supp Fig 1H, Supp Fig1I, Supp Fig 1J , Supplemental Table 1, Fig 2G, Fig 3B, Fig 3C, Fig 3D, Fig 3E, Fig 3F, Fig 3G, Fig 3H, Supp Fig 3A, Supp Fig 3B, Supp Fig 3C, Supp Fig 3D - Uncropped Blots, Uncropped blots Fig 4 A , Uncropped blots Fig 4B, Uncropped blots Fig 4C …]
